# Supplementary material for: Sensitivity Analysis of Vagus Nerve Stimulation Parameters on Acute Cardiac Autonomic Responses: Chronotropic, Inotropic and Dromotropic Effects
Source: PLoS One. 2016 Sep 30;11(9):e0163734. doi: 10.1371/journal.pone.0163734 (PMC5045213; doi:10.1371/journal.pone.0163734)
Supplement: S1 Dataset — (ZIP) [file pone.0163734.s006.zip]

Archive with 9 entries (6 files):
- Data_Soumission_PlosOne_v2/
- Data_Soumission_PlosOne_v2/.DS_Store
- __MACOSX/
- __MACOSX/Data_Soumission_PlosOne_v2/
- __MACOSX/Data_Soumission_PlosOne_v2/._.DS_Store
- Data_Soumission_PlosOne_v2/.Rapp.history
- Data_Soumission_PlosOne_v2/chrono_dataF.csv
- Data_Soumission_PlosOne_v2/dromo_dataF.csv
- Data_Soumission_PlosOne_v2/ino_dataF.csv
