# Supplementary material for: Sensitivity Analysis of Vagus Nerve Stimulation Parameters on Acute Cardiac Autonomic Responses: Chronotropic, Inotropic and Dromotropic Effects
Source: PLoS One. 2016 Sep 30;11(9):e0163734. doi: 10.1371/journal.pone.0163734 (PMC5045213; doi:10.1371/journal.pone.0163734)
Supplement: S1 Dataset — (ZIP) [file pone.0163734.s006.zip › Data_Soumission_PlosOne_v2/chrono_dataF.csv]

	C	Np	F	Pw	D	experiment	sequence_number	protocol	ratio	mode	anesthesie	VNStype	individual	stage	CVScase	time	date	duration	duration_novns	key	RRstim	RRb	RRdelta	HRb	HRstim	HRdelta
1	1	4	25.6	0.05	93.8	50109 pose 1224	1	Acute	1/1	1	unknown	unknown	50109	pose		1224	20140408	30	40	50109 pose 1224 seq 1	425	422.6	0.567912920018925	141.978230004733	141.176470588235	-0.564705882352935
2	0.2	1	25.6	0.15	62.5	50109 pose 1224	2	Acute	1/1	1	unknown	unknown	50109	pose		1224	20140408	30	40	50109 pose 1224 seq 2	420	421.6	-0.379506641366229	142.314990512334	142.857142857143	0.380952380952385
3	0.9	2	21.3	0.05	16	50109 pose 1224	4	Acute	1/1	1	unknown	unknown	50109	pose		1224	20140408	30	40	50109 pose 1224 seq 4	418	416.9	0.263852242744069	143.919405133125	143.540669856459	-0.263157894736852
4	0.7	1	42.7	0.1	93.8	50109 pose 1224	5	Acute	1/1	1	unknown	unknown	50109	pose		1224	20140408	30	40	50109 pose 1224 seq 5	416	413.7	0.555958423978731	145.032632342277	144.230769230769	-0.552884615384628
5	0.3	1	21.3	0.1	125	50109 pose 1224	7	Acute	1/1	1	unknown	unknown	50109	pose		1224	20140408	30	40	50109 pose 1224 seq 7	411	409.6	0.341796874999994	146.484375	145.985401459854	-0.340632603406324
6	0.2	4	32	0.2	93.8	50109 pose 1224	8	Acute	1/1	1	unknown	unknown	50109	pose		1224	20140408	30	40	50109 pose 1224 seq 8	409	408.7	0.0734034744311259	146.806948862246	146.699266503667	-0.0733496332518382
7	0.7	3	32	0.05	16	50109 pose 1224	9	Acute	1/1	1	unknown	unknown	50109	pose		1224	20140408	30	40	50109 pose 1224 seq 9	410	409	0.244498777506112	146.699266503667	146.341463414634	-0.243902439024383
8	0.9	3	21.3	0.1	93.8	50109 pose 1224	10	Acute	1/1	1	unknown	unknown	50109	pose		1224	20140408	30	40	50109 pose 1224 seq 10	417	409.1	1.93106819848447	146.663407479834	143.884892086331	-1.89448441247003
9	0.4	4	42.7	0.15	62.5	50109 pose 1224	11	Acute	1/1	1	unknown	unknown	50109	pose		1224	20140408	30	40	50109 pose 1224 seq 11	414	413.1	0.217864923747271	145.243282498184	144.927536231884	-0.217391304347812
10	0.5	1	42.7	0.2	62.5	50109 pose 1224	12	Acute	1/1	1	unknown	unknown	50109	pose		1224	20140408	30	40	50109 pose 1224 seq 12	419	416.7	0.55195584353252	143.988480921526	143.198090692124	-0.548926014319802
11	0.3	3	32	0.15	16	50109 pose 1224	14	Acute	1/1	1	unknown	unknown	50109	pose		1224	20140408	30	40	50109 pose 1224 seq 14	413	413.8	-0.193330111164817	144.99758337361	145.278450363196	0.193704600484264
12	0.7	3	42.7	0.2	156.2	50109 pose 1224	15	Acute	1/1	1	unknown	unknown	50109	pose		1224	20140408	30	40	50109 pose 1224 seq 15	480	415.3	15.5790994461835	144.473874307729	125	-13.4791666666667
13	0.2	2	32	0.15	156.2	50109 pose 1224	17	Acute	1/1	1	unknown	unknown	50109	pose		1224	20140408	30	40	50109 pose 1224 seq 17	410	408.3	0.416360519226056	146.95077149155	146.341463414634	-0.41463414634145
14	0.5	1	32	0.15	156.2	50109 pose 1224	18	Acute	1/1	1	unknown	unknown	50109	pose		1224	20140408	30	40	50109 pose 1224 seq 18	416	415	0.240963855421687	144.578313253012	144.230769230769	-0.240384615384623
15	0.5	3	21.3	0.1	125	50109 pose 1224	19	Acute	1/1	1	unknown	unknown	50109	pose		1224	20140408	30	40	50109 pose 1224 seq 19	411	410.8	0.0486854917234636	146.056475170399	145.985401459854	-0.0486618004866086
16	0.6	1	21.3	0.15	16	50109 pose 1224	20	Acute	1/1	1	unknown	unknown	50109	pose		1224	20140408	30	40	50109 pose 1224 seq 20	414	408.1	1.44572408723352	147.022788532222	144.927536231884	-1.42512077294685
17	0.2	2	25.6	0.05	62.5	50109 pose 1224	21	Acute	1/1	1	unknown	unknown	50109	pose		1224	20140408	30	40	50109 pose 1224 seq 21	404	405.5	-0.369913686806412	147.965474722565	148.514851485149	0.371287128712878
18	1	4	32	0.2	93.8	50109 pose 1224	22	Acute	1/1	1	unknown	unknown	50109	pose		1224	20140408	30	40	50109 pose 1224 seq 22	735	415.1	77.0657672849916	144.543483497952	81.6326530612245	-43.5238095238095
19	0.4	4	21.3	0.2	125	50109 pose 1224	23	Acute	1/1	1	unknown	unknown	50109	pose		1224	20140408	30	40	50109 pose 1224 seq 23	413	409.7	0.805467415181843	146.448620942153	145.278450363196	-0.799031476997571
20	0.3	3	42.7	0.1	156.2	50109 pose 1224	24	Acute	1/1	1	unknown	unknown	50109	pose		1224	20140408	30	40	50109 pose 1224 seq 24	415	415.7	-0.16839066634592	144.334856867934	144.578313253012	0.168674698795183
21	0.3	4	25.6	0.1	62.5	50109 pose 1224	26	Acute	1/1	1	unknown	unknown	50109	pose		1224	20140408	30	40	50109 pose 1224 seq 26	411	409.2	0.439882697947217	146.627565982405	145.985401459854	-0.437956204379558
22	0.9	2	32	0.15	156.2	50109 pose 1224	27	Acute	1/1	1	unknown	unknown	50109	pose		1224	20140408	30	40	50109 pose 1224 seq 27	460	408.6	12.5795398923152	146.842878120411	130.434782608696	-11.1739130434782
23	0.5	2	21.3	0.15	156.2	50109 pose 1224	28	Acute	1/1	1	unknown	unknown	50109	pose		1224	20140408	30	40	50109 pose 1224 seq 28	413	410.6	0.584510472479293	146.127618119825	145.278450363196	-0.581113801452773
24	0.9	4	21.3	0.15	62.5	50109 pose 1224	29	Acute	1/1	1	unknown	unknown	50109	pose		1224	20140408	30	40	50109 pose 1224 seq 29	542	407.7	32.9408879077753	147.167034584253	110.70110701107	-24.7785977859779
25	0.8	4	21.3	0.2	93.8	50109 pose 1224	30	Acute	1/1	1	unknown	unknown	50109	pose		1224	20140408	30	40	50109 pose 1224 seq 30	570	402.3	41.6853094705444	149.142431021626	105.263157894737	-29.4210526315789
26	0.9	4	32	0.1	156.2	50109 pose 1224	31	Acute	1/1	1	unknown	unknown	50109	pose		1224	20140408	30	40	50109 pose 1224 seq 31	416	403.9	2.9957910373855	148.551621688537	144.230769230769	-2.90865384615386
27	1	3	25.6	0.2	93.8	50109 pose 1224	33	Acute	1/1	1	unknown	unknown	50109	pose		1224	20140408	30	40	50109 pose 1224 seq 33	668	403	65.7568238213399	148.883374689826	89.8203592814371	-39.6706586826347
28	0.7	3	32	0.2	16	50109 pose 1224	34	Acute	1/1	1	unknown	unknown	50109	pose		1224	20140408	30	40	50109 pose 1224 seq 34	469	400.2	17.1914042978511	149.925037481259	127.931769722814	-14.6695095948827
29	0.9	3	42.7	0.15	62.5	50109 pose 1224	35	Acute	1/1	1	unknown	unknown	50109	pose		1224	20140408	30	40	50109 pose 1224 seq 35	480	403.6	18.9296333002973	148.662041625372	125	-15.9166666666667
30	0.8	2	21.3	0.15	16	50109 pose 1224	36	Acute	1/1	1	unknown	unknown	50109	pose		1224	20140408	30	40	50109 pose 1224 seq 36	435	402.3	8.1282624906786	149.142431021626	137.931034482759	-7.51724137931033
31	0.2	1	25.6	0.15	125	50109 pose 1224	37	Acute	1/1	1	unknown	unknown	50109	pose		1224	20140408	30	40	50109 pose 1224 seq 37	403	401.9	0.273699925354571	149.290868375218	148.883374689826	-0.272952853598016
32	0.6	1	42.7	0.05	16	50109 pose 1224	38	Acute	1/1	1	unknown	unknown	50109	pose		1224	20140408	30	40	50109 pose 1224 seq 38	402	403	-0.248138957816377	148.883374689826	149.253731343284	0.248756218905482
33	0.8	1	42.7	0.2	125	50109 pose 1224	39	Acute	1/1	1	unknown	unknown	50109	pose		1224	20140408	30	40	50109 pose 1224 seq 39	440	403.9	8.93785590492697	148.551621688537	136.363636363636	-8.20454545454546
34	0.2	3	21.3	0.15	93.8	50109 pose 1224	40	Acute	1/1	1	unknown	unknown	50109	pose		1224	20140408	30	40	50109 pose 1224 seq 40	399	398.6	0.100351229302553	150.526843953838	150.375939849624	-0.100250626566427
35	0.8	3	42.7	0.05	93.8	50109 pose 1224	41	Acute	1/1	1	unknown	unknown	50109	pose		1224	20140408	30	40	50109 pose 1224 seq 41	403	403.1	-0.0248077400148903	148.846440089308	148.883374689826	0.0248138957816355
36	1	1	25.6	0.15	93.8	50109 pose 1224	42	Acute	1/1	1	unknown	unknown	50109	pose		1224	20140408	30	40	50109 pose 1224 seq 42	463	402	15.1741293532338	149.253731343284	129.589632829374	-13.1749460043197
37	0.5	2	25.6	0.2	16	50109 pose 1224	43	Acute	1/1	1	unknown	unknown	50109	pose		1224	20140408	30	40	50109 pose 1224 seq 43	411	402.1	2.21337975627953	149.21661278289	145.985401459854	-2.1654501216545
38	0.6	4	42.7	0.2	93.8	50109 pose 1224	44	Acute	1/1	1	unknown	unknown	50109	pose		1224	20140408	30	40	50109 pose 1224 seq 44	430	400.6	7.3389915127309	149.775336994508	139.53488372093	-6.83720930232558
39	0.8	1	25.6	0.2	93.8	50109 pose 1224	45	Acute	1/1	1	unknown	unknown	50109	pose		1224	20140408	30	40	50109 pose 1224 seq 45	432	396.1	9.06336783640494	151.476899772785	138.888888888889	-8.31018518518518
40	0.7	3	25.6	0.1	16	50109 pose 1224	46	Acute	1/1	1	unknown	unknown	50109	pose		1224	20140408	30	40	50109 pose 1224 seq 46	400	398.1	0.477267018337096	150.715900527506	150	-0.475000000000001
41	0.9	2	32	0.05	156.2	50109 pose 1224	47	Acute	1/1	1	unknown	unknown	50109	pose		1224	20140408	30	40	50109 pose 1224 seq 47	399	398.4	0.15060240963856	150.602409638554	150.375939849624	-0.150375939849645
42	0.6	1	25.6	0.1	125	50109 pose 1224	48	Acute	1/1	1	unknown	unknown	50109	pose		1224	20140408	30	40	50109 pose 1224 seq 48	397	399.7	-0.675506629972477	150.112584438329	151.133501259446	0.680100755667497
43	0.3	2	42.7	0.2	125	50109 pose 1224	49	Acute	1/1	1	unknown	unknown	50109	pose		1224	20140408	30	40	50109 pose 1224 seq 49	397	396.4	0.151362260343094	151.362260343088	151.133501259446	-0.151133501259456
44	0.3	4	25.6	0.1	156.2	50109 pose 1224	50	Acute	1/1	1	unknown	unknown	50109	pose		1224	20140408	30	40	50109 pose 1224 seq 50	397	397.6	-0.150905432595579	150.905432595573	151.133501259446	0.151133501259439
45	0.3	4	32	0.05	125	50109 pose 1224	51	Acute	1/1	1	unknown	unknown	50109	pose		1224	20140408	30	40	50109 pose 1224 seq 51	400	398.7	0.326059694005521	150.489089541008	150	-0.324999999999995
46	0.6	1	32	0.1	16	50109 pose 1224	52	Acute	1/1	1	unknown	unknown	50109	pose		1224	20140408	30	40	50109 pose 1224 seq 52	400	397.5	0.628930817610063	150.943396226415	150	-0.625000000000006
47	0.3	2	21.3	0.15	62.5	50109 pose 1224	53	Acute	1/1	1	unknown	unknown	50109	pose		1224	20140408	30	40	50109 pose 1224 seq 53	398	400.3	-0.574569073195107	149.887584311766	150.753768844221	0.577889447236176
48	0.8	2	21.3	0.05	125	50109 pose 1224	54	Acute	1/1	1	unknown	unknown	50109	pose		1224	20140408	30	40	50109 pose 1224 seq 54	400	400.9	-0.224494886505357	149.663257670242	150	0.224999999999996
49	0.2	2	42.7	0.1	62.5	50109 pose 1224	55	Acute	1/1	1	unknown	unknown	50109	pose		1224	20140408	30	40	50109 pose 1224 seq 55	399	399.1	-0.0250563768479135	150.338261087447	150.375939849624	0.0250626566416058
50	0.8	1	21.3	0.1	93.8	50109 pose 1224	56	Acute	1/1	1	unknown	unknown	50109	pose		1224	20140408	30	40	50109 pose 1224 seq 56	402	397.5	1.13207547169811	150.943396226415	149.253731343284	-1.11940298507463
51	0.4	2	21.3	0.05	62.5	50109 pose 1224	57	Acute	1/1	1	unknown	unknown	50109	pose		1224	20140408	30	40	50109 pose 1224 seq 57	398	396.1	0.479676849280479	151.476899772785	150.753768844221	-0.47738693467336
52	0.5	3	21.3	0.1	16	50109 pose 1224	58	Acute	1/1	1	unknown	unknown	50109	pose		1224	20140408	30	40	50109 pose 1224 seq 58	399	399.7	-0.175131348511381	150.112584438329	150.375939849624	0.175438596491215
53	0.5	3	25.6	0.05	156.2	50109 pose 1224	59	Acute	1/1	1	unknown	unknown	50109	pose		1224	20140408	30	40	50109 pose 1224 seq 59	401	401.4	-0.0996512207274483	149.476831091181	149.625935162095	0.0997506234413943
54	0.7	3	42.7	0.1	156.2	50109 pose 1224	60	Acute	1/1	1	unknown	unknown	50109	pose		1224	20140408	30	40	50109 pose 1224 seq 60	401	401.6	-0.149402390438253	149.402390438247	149.625935162095	0.149625935162105
55	0.6	3	42.7	0.05	16	50109 pose 1224	61	Acute	1/1	1	unknown	unknown	50109	pose		1224	20140408	30	40	50109 pose 1224 seq 61	401	400.4	0.149850149850156	149.85014985015	149.625935162095	-0.149625935162084
56	0.4	4	32	0.05	16	50109 pose 1224	62	Acute	1/1	1	unknown	unknown	50109	pose		1224	20140408	30	40	50109 pose 1224 seq 62	401	401.8	-0.199104031856648	149.328023892484	149.625935162095	0.199501246882799
57	0.3	2	42.7	0.1	125	50109 pose 1224	63	Acute	1/1	1	unknown	unknown	50109	pose		1224	20140408	30	40	50109 pose 1224 seq 63	402	404.3	-0.568884491714077	148.404650012367	149.253731343284	0.572139303482591
58	0.5	4	32	0.2	156.2	50109 pose 1224	64	Acute	1/1	1	unknown	unknown	50109	pose		1224	20140408	30	40	50109 pose 1224 seq 64	413	404.1	2.20242514229151	148.478099480327	145.278450363196	-2.15496368038741
59	0.6	4	21.3	0.05	93.8	50109 pose 1224	65	Acute	1/1	1	unknown	unknown	50109	pose		1224	20140408	30	40	50109 pose 1224 seq 65	399	398.8	0.0501504513540593	150.451354062187	150.375939849624	-0.0501253132832221
60	0.6	1	32	0.05	125	50109 pose 1224	66	Acute	1/1	1	unknown	unknown	50109	pose		1224	20140408	30	40	50109 pose 1224 seq 66	401	402.5	-0.372670807453416	149.068322981366	149.625935162095	0.374064837905243
61	0.9	1	32	0.15	16	50109 pose 1224	67	Acute	1/1	1	unknown	unknown	50109	pose		1224	20140408	30	40	50109 pose 1224 seq 67	454	402.5	12.7950310559006	149.068322981366	132.15859030837	-11.3436123348018
62	1	2	42.7	0.1	125	50109 pose 1224	68	Acute	1/1	1	unknown	unknown	50109	pose		1224	20140408	30	40	50109 pose 1224 seq 68	423	401.3	5.40742586593571	149.514079242462	141.843971631206	-5.13002364066194
63	0.9	2	21.3	0.2	125	50109 pose 1224	69	Acute	1/1	1	unknown	unknown	50109	pose		1224	20140408	30	40	50109 pose 1224 seq 69	487	403.2	20.7837301587302	148.809523809524	123.203285420945	-17.2073921971253
64	0.2	2	32	0.05	125	50109 pose 1224	70	Acute	1/1	1	unknown	unknown	50109	pose		1224	20140408	30	40	50109 pose 1224 seq 70	402	402.9	-0.223380491437076	148.920327624721	149.253731343284	0.223880597014924
65	0.7	4	42.7	0.05	93.8	50109 pose 1224	71	Acute	1/1	1	unknown	unknown	50109	pose		1224	20140408	30	40	50109 pose 1224 seq 71	405	403	0.496277915632754	148.883374689826	148.148148148148	-0.493827160493821
66	0.4	1	25.6	0.05	62.5	50109 pose 1224	72	Acute	1/1	1	unknown	unknown	50109	pose		1224	20140408	30	40	50109 pose 1224 seq 72	405	403.9	0.272344639762323	148.551621688537	148.148148148148	-0.271604938271614
67	1	1	32	0.05	62.5	50109 pose 1224	73	Acute	1/1	1	unknown	unknown	50109	pose		1224	20140408	30	40	50109 pose 1224 seq 73	403	404.9	-0.469251667078285	148.184736972092	148.883374689826	0.471464019851107
68	0.7	4	25.6	0.1	156.2	50109 pose 1224	74	Acute	1/1	1	unknown	unknown	50109	pose		1224	20140408	30	40	50109 pose 1224 seq 74	405	404.2	0.197921820880755	148.441365660564	148.148148148148	-0.197530864197535
69	1	3	32	0.1	16	50109 pose 1224	75	Acute	1/1	1	unknown	unknown	50109	pose		1224	20140408	30	40	50109 pose 1224 seq 75	453	405.8	11.6313454903894	147.856086742238	132.450331125828	-10.4194260485651
70	0.2	1	25.6	0.15	62.5	50163 pose 1206	1	Acute	1/1	1	etomidate	unknown	50163	pose		1206	20150415	30	40	50163 pose 1206 seq 1	436	435.4	0.137804317868632	137.804317868627	137.614678899083	-0.13761467889908
71	0.4	2	21.3	0.2	125	50163 pose 1206	2	Acute	1/1	1	etomidate	unknown	50163	pose		1206	20150415	30	40	50163 pose 1206 seq 2	438	437.6	0.0914076782449674	137.111517367459	136.986301369863	-0.0913242009132466
72	0.9	2	21.3	0.05	16	50163 pose 1206	3	Acute	1/1	1	etomidate	unknown	50163	pose		1206	20150415	30	40	50163 pose 1206 seq 3	444	439.1	1.11591892507401	136.643133682532	135.135135135135	-1.1036036036036
73	0.7	1	42.7	0.1	93.8	50163 pose 1206	4	Acute	1/1	1	etomidate	unknown	50163	pose		1206	20150415	30	40	50163 pose 1206 seq 4	469	441.7	6.18066561014263	135.838804618519	127.931769722814	-5.82089552238807
74	0.6	1	25.6	0.2	156.2	50163 pose 1206	5	Acute	1/1	1	etomidate	unknown	50163	pose		1206	20150415	30	40	50163 pose 1206 seq 5	504	440.2	14.4934120854157	136.301681054066	119.047619047619	-12.6587301587302
75	0.3	1	21.3	0.1	125	50163 pose 1206	6	Acute	1/1	1	etomidate	unknown	50163	pose		1206	20150415	30	40	50163 pose 1206 seq 6	438	438.2	-0.0456412596987651	136.923779096303	136.986301369863	0.0456621004566163
76	0.2	4	32	0.2	93.8	50163 pose 1206	7	Acute	1/1	1	etomidate	unknown	50163	pose		1206	20150415	30	40	50163 pose 1206 seq 7	438	439.6	-0.36396724294814	136.487716105551	136.986301369863	0.365296803652966
77	0.7	3	32	0.05	16	50163 pose 1206	8	Acute	1/1	1	etomidate	unknown	50163	pose		1206	20150415	30	40	50163 pose 1206 seq 8	437	436	0.229357798165138	137.614678899083	137.299771167048	-0.22883295194509
78	0.9	3	21.3	0.1	93.8	50163 pose 1206	9	Acute	1/1	1	etomidate	unknown	50163	pose		1206	20150415	30	40	50163 pose 1206 seq 9	708	432.5	63.6994219653179	138.728323699422	84.7457627118644	-38.9124293785311
79	0.4	4	42.7	0.15	62.5	50163 pose 1206	10	Acute	1/1	1	etomidate	unknown	50163	pose		1206	20150415	30	40	50163 pose 1206 seq 10	426	425.4	0.141043723554307	141.043723554302	140.845070422535	-0.140845070422543
80	0.5	1	42.7	0.2	62.5	50163 pose 1206	11	Acute	1/1	1	etomidate	unknown	50163	pose		1206	20150415	30	40	50163 pose 1206 seq 11	474	429.9	10.258199581298	139.567341242149	126.582278481013	-9.30379746835444
81	0.4	2	42.7	0.15	62.5	50163 pose 1206	12	Acute	1/1	1	etomidate	unknown	50163	pose		1206	20150415	30	40	50163 pose 1206 seq 12	426	424.2	0.424328147100427	141.442715700141	140.845070422535	-0.422535211267607
82	0.3	3	32	0.15	16	50163 pose 1206	13	Acute	1/1	1	etomidate	unknown	50163	pose		1206	20150415	30	40	50163 pose 1206 seq 13	421	422.7	-0.402176484504374	141.94464158978	142.517814726841	0.403800475059388
83	0.7	3	42.7	0.2	156.2	50163 pose 1206	14	Acute	1/1	1	etomidate	unknown	50163	pose		1206	20150415	30	40	50163 pose 1206 seq 14	781	418	86.8421052631579	143.540669856459	76.8245838668374	-46.4788732394366
84	0.8	4	42.7	0.15	62.5	50163 pose 1206	15	Acute	1/1	1	etomidate	unknown	50163	pose		1206	20150415	30	40	50163 pose 1206 seq 15	739	413.9	78.5455424015463	144.962551340904	81.190798376184	-43.9918809201624
85	0.2	2	32	0.15	156.2	50163 pose 1206	16	Acute	1/1	1	etomidate	unknown	50163	pose		1206	20150415	30	40	50163 pose 1206 seq 16	412	411	0.24330900243309	145.985401459854	145.631067961165	-0.242718446601937
86	0.5	1	32	0.15	156.2	50163 pose 1206	17	Acute	1/1	1	etomidate	unknown	50163	pose		1206	20150415	30	40	50163 pose 1206 seq 17	417	415.2	0.433526011560696	144.508670520231	143.884892086331	-0.431654676259007
87	0.5	3	21.3	0.1	125	50163 pose 1206	18	Acute	1/1	1	etomidate	unknown	50163	pose		1206	20150415	30	40	50163 pose 1206 seq 18	413	413.5	-0.120918984280532	145.102781136638	145.278450363196	0.121065375302673
88	0.6	1	21.3	0.15	16	50163 pose 1206	19	Acute	1/1	1	etomidate	unknown	50163	pose		1206	20150415	30	40	50163 pose 1206 seq 19	468	409.1	14.3974578342703	146.663407479834	128.205128205128	-12.5854700854701
89	0.2	2	25.6	0.05	62.5	50163 pose 1206	20	Acute	1/1	1	etomidate	unknown	50163	pose		1206	20150415	30	40	50163 pose 1206 seq 20	404	404.2	-0.0494804552201852	148.441365660564	148.514851485149	0.0495049504950401
90	1	4	32	0.2	93.8	50163 pose 1206	21	Acute	1/1	1	etomidate	unknown	50163	pose		1206	20150415	30	40	50163 pose 1206 seq 21	816	402.5	102.732919254658	149.068322981366	73.5294117647059	-50.6740196078431
91	0.4	4	21.3	0.2	125	50163 pose 1206	22	Acute	1/1	1	etomidate	unknown	50163	pose		1206	20150415	30	40	50163 pose 1206 seq 22	395	392.8	0.560081466395109	152.749490835031	151.898734177215	-0.556962025316442
92	1	3	25.6	0.15	156.2	50163 pose 1206	24	Acute	1/1	1	etomidate	unknown	50163	pose		1206	20150415	30	40	50163 pose 1206 seq 24	805	398.6	101.9568489714	150.526843953838	74.5341614906832	-50.4844720496894
93	0.3	4	25.6	0.1	62.5	50163 pose 1206	25	Acute	1/1	1	etomidate	unknown	50163	pose		1206	20150415	30	40	50163 pose 1206 seq 25	391	391.2	-0.0511247443762752	153.374233128834	153.452685421995	0.0511508951406615
94	0.9	2	32	0.15	156.2	50163 pose 1206	26	Acute	1/1	1	etomidate	unknown	50163	pose		1206	20150415	30	40	50163 pose 1206 seq 26	649	394.1	64.679015478305	152.245622938341	92.4499229583975	-39.2758089368259
95	0.5	2	21.3	0.15	156.2	50163 pose 1206	27	Acute	1/1	1	etomidate	unknown	50163	pose		1206	20150415	30	40	50163 pose 1206 seq 27	391	389.8	0.307850179579268	153.925089789636	153.452685421995	-0.306905370843986
96	0.9	4	21.3	0.15	62.5	50163 pose 1206	28	Acute	1/1	1	etomidate	unknown	50163	pose		1206	20150415	30	40	50163 pose 1206 seq 28	757	390.6	93.8044034818228	153.609831029186	79.2602377807133	-48.4015852047556
97	0.8	4	21.3	0.2	93.8	50163 pose 1206	29	Acute	1/1	1	etomidate	unknown	50163	pose		1206	20150415	30	40	50163 pose 1206 seq 29	789	385.9	104.457113241772	155.480694480435	76.0456273764259	-51.0899873257288
98	0.9	4	32	0.1	156.2	50163 pose 1206	30	Acute	1/1	1	etomidate	unknown	50163	pose		1206	20150415	30	40	50163 pose 1206 seq 30	750	385.8	94.4012441679627	155.52099533437	80	-48.56
99	0.4	4	25.6	0.2	62.5	50163 pose 1206	31	Acute	1/1	1	etomidate	unknown	50163	pose		1206	20150415	30	40	50163 pose 1206 seq 31	391	389.6	0.359342915811082	154.004106776181	153.452685421995	-0.35805626598465
100	1	3	25.6	0.2	93.8	50163 pose 1206	32	Acute	1/1	1	etomidate	unknown	50163	pose		1206	20150415	30	40	50163 pose 1206 seq 32	765	390.7	95.8024059380599	153.570514461223	78.4313725490196	-48.9281045751634
101	0.7	3	32	0.2	16	50163 pose 1206	33	Acute	1/1	1	etomidate	unknown	50163	pose		1206	20150415	30	40	50163 pose 1206 seq 33	639	382.4	67.1025104602511	156.903765690377	93.8967136150235	-40.1564945226917
102	0.9	3	42.7	0.15	62.5	50163 pose 1206	34	Acute	1/1	1	etomidate	unknown	50163	pose		1206	20150415	30	40	50163 pose 1206 seq 34	687	386.4	77.7950310559006	155.27950310559	87.3362445414847	-43.7554585152838
103	0.8	2	21.3	0.15	16	50163 pose 1206	35	Acute	1/1	1	etomidate	unknown	50163	pose		1206	20150415	30	40	50163 pose 1206 seq 35	568	387.7	46.5050296621099	154.758834150116	105.633802816901	-31.7429577464789
104	0.2	1	25.6	0.15	125	50163 pose 1206	36	Acute	1/1	1	etomidate	unknown	50163	pose		1206	20150415	30	40	50163 pose 1206 seq 36	388	388.3	-0.0772598506309584	154.519701261911	154.639175257732	0.0773195876288676
105	0.6	1	42.7	0.05	16	50163 pose 1206	37	Acute	1/1	1	etomidate	unknown	50163	pose		1206	20150415	30	40	50163 pose 1206 seq 37	389	388.9	0.0257135510414047	154.281306248393	154.241645244216	-0.0257069408740535
106	0.8	1	42.7	0.2	125	50163 pose 1206	38	Acute	1/1	1	etomidate	unknown	50163	pose		1206	20150415	30	40	50163 pose 1206 seq 38	500	385.5	29.7016861219196	155.642023346303	120	-22.9
107	0.2	3	21.3	0.15	93.8	50163 pose 1206	39	Acute	1/1	1	etomidate	unknown	50163	pose		1206	20150415	30	40	50163 pose 1206 seq 39	383	381.8	0.314300680984806	157.150340492404	156.657963446475	-0.313315926892931
108	0.8	3	42.7	0.05	93.8	50163 pose 1206	40	Acute	1/1	1	etomidate	unknown	50163	pose		1206	20150415	30	40	50163 pose 1206 seq 40	383	382.5	0.130718954248366	156.862745098039	156.657963446475	-0.130548302872062
109	1	1	25.6	0.15	93.8	50163 pose 1206	41	Acute	1/1	1	etomidate	unknown	50163	pose		1206	20150415	30	40	50163 pose 1206 seq 41	520	382.9	35.8056933925307	156.698876991382	115.384615384615	-26.3653846153846
110	0.5	2	25.6	0.2	16	50163 pose 1206	42	Acute	1/1	1	etomidate	unknown	50163	pose		1206	20150415	30	40	50163 pose 1206 seq 42	438	379.3	15.4758766148168	158.186132349064	136.986301369863	-13.4018264840183
111	0.6	4	42.7	0.2	93.8	50163 pose 1206	43	Acute	1/1	1	etomidate	unknown	50163	pose		1206	20150415	30	40	50163 pose 1206 seq 43	697	380.8	83.0357142857143	157.563025210084	86.0832137733142	-45.3658536585366
112	0.8	1	25.6	0.2	93.8	50163 pose 1206	44	Acute	1/1	1	etomidate	unknown	50163	pose		1206	20150415	30	40	50163 pose 1206 seq 44	501	379.7	31.9462733737161	158.019489070319	119.760479041916	-24.2115768463074
113	0.7	3	25.6	0.1	16	50163 pose 1206	45	Acute	1/1	1	etomidate	unknown	50163	pose		1206	20150415	30	40	50163 pose 1206 seq 45	451	383.6	17.570385818561	156.412930135558	133.037694013304	-14.9445676274945
114	0.9	2	32	0.05	156.2	50163 pose 1206	46	Acute	1/1	1	etomidate	unknown	50163	pose		1206	20150415	30	40	50163 pose 1206 seq 46	389	383.6	1.40771637122001	156.412930135558	154.241645244216	-1.38817480719795
115	0.6	1	25.6	0.1	125	50163 pose 1206	47	Acute	1/1	1	etomidate	unknown	50163	pose		1206	20150415	30	40	50163 pose 1206 seq 47	385	384.2	0.208224882873506	156.168662155128	155.844155844156	-0.207792207792221
116	0.3	2	42.7	0.2	125	50163 pose 1206	48	Acute	1/1	1	etomidate	unknown	50163	pose		1206	20150415	30	40	50163 pose 1206 seq 48	382	381.8	0.0523834468307985	157.150340492404	157.068062827225	-0.0523560209423949
117	0.3	4	25.6	0.1	156.2	50163 pose 1206	49	Acute	1/1	1	etomidate	unknown	50163	pose		1206	20150415	30	40	50163 pose 1206 seq 49	381	380.6	0.105097214923799	157.645822385707	157.48031496063	-0.104986876640408
118	0.6	1	32	0.1	16	50163 pose 1206	51	Acute	1/1	1	etomidate	unknown	50163	pose		1206	20150415	30	40	50163 pose 1206 seq 51	379	378.9	0.0263921879123839	158.353127474268	158.311345646438	-0.0263852242744254
119	0.3	2	21.3	0.15	62.5	50163 pose 1206	52	Acute	1/1	1	etomidate	unknown	50163	pose		1206	20150415	30	40	50163 pose 1206 seq 52	377	377.4	-0.105988341282453	158.982511923688	159.151193633952	0.106100795755964
120	0.8	2	21.3	0.05	125	50163 pose 1206	53	Acute	1/1	1	etomidate	unknown	50163	pose		1206	20150415	30	40	50163 pose 1206 seq 53	376	376.6	-0.159320233669682	159.320233669676	159.574468085106	0.159574468085114
121	0.2	2	42.7	0.1	62.5	50163 pose 1206	54	Acute	1/1	1	etomidate	unknown	50163	pose		1206	20150415	30	40	50163 pose 1206 seq 54	375	375.1	-0.0266595574513524	159.957344708078	160	0.0266666666666699
122	0.8	1	21.3	0.1	93.8	50163 pose 1206	55	Acute	1/1	1	etomidate	unknown	50163	pose		1206	20150415	30	40	50163 pose 1206 seq 55	424	372.3	13.8866505506312	161.16035455278	141.509433962264	-12.1933962264151
123	0.4	2	21.3	0.05	62.5	50163 pose 1206	56	Acute	1/1	1	etomidate	unknown	50163	pose		1206	20150415	30	40	50163 pose 1206 seq 56	376	375.5	0.133155792276964	159.786950732357	159.574468085106	-0.13297872340426
124	0.5	3	21.3	0.1	16	50163 pose 1206	57	Acute	1/1	1	etomidate	unknown	50163	pose		1206	20150415	30	40	50163 pose 1206 seq 57	377	376.7	0.0796389700026577	159.277940005309	159.151193633952	-0.0795755968169704
125	0.5	3	25.6	0.05	156.2	50163 pose 1206	58	Acute	1/1	1	etomidate	unknown	50163	pose		1206	20150415	30	40	50163 pose 1206 seq 58	375	374.8	0.0533617929562403	160.08537886873	160	-0.0533333333333247
126	0.7	3	42.7	0.1	156.2	50163 pose 1206	59	Acute	1/1	1	etomidate	unknown	50163	pose		1206	20150415	30	40	50163 pose 1206 seq 59	418	375.5	11.3182423435419	159.786950732357	143.540669856459	-10.1674641148326
127	0.6	3	42.7	0.05	16	50163 pose 1206	60	Acute	1/1	1	etomidate	unknown	50163	pose		1206	20150415	30	40	50163 pose 1206 seq 60	375	375.8	-0.212879191059077	159.659393294305	160	0.213333333333329
128	0.4	4	32	0.05	16	50163 pose 1206	61	Acute	1/1	1	etomidate	unknown	50163	pose		1206	20150415	30	40	50163 pose 1206 seq 61	375	375.3	-0.0799360511590758	159.872102318145	160	0.0800000000000114
129	0.3	2	42.7	0.1	125	50163 pose 1206	62	Acute	1/1	1	etomidate	unknown	50163	pose		1206	20150415	30	40	50163 pose 1206 seq 62	376	376.5	-0.132802124833997	159.362549800797	159.574468085106	0.132978723404259
130	0.5	4	32	0.2	156.2	50163 pose 1206	63	Acute	1/1	1	etomidate	unknown	50163	pose		1206	20150415	30	40	50163 pose 1206 seq 63	441	373.6	18.0406852248394	160.599571734475	136.054421768707	-15.2834467120181
131	0.6	4	21.3	0.05	93.8	50163 pose 1206	64	Acute	1/1	1	etomidate	unknown	50163	pose		1206	20150415	30	40	50163 pose 1206 seq 64	372	372	0	161.290322580645	161.290322580645	0
132	0.9	1	32	0.15	16	50163 pose 1206	66	Acute	1/1	1	etomidate	unknown	50163	pose		1206	20150415	30	40	50163 pose 1206 seq 66	485	374.4	29.5405982905983	160.25641025641	123.711340206186	-22.8041237113402
133	1	2	42.7	0.1	125	50163 pose 1206	67	Acute	1/1	1	etomidate	unknown	50163	pose		1206	20150415	30	40	50163 pose 1206 seq 67	556	372.3	49.3419285522428	161.16035455278	107.913669064748	-33.0395683453237
134	0.9	2	21.3	0.2	125	50163 pose 1206	68	Acute	1/1	1	etomidate	unknown	50163	pose		1206	20150415	30	40	50163 pose 1206 seq 68	696	375	85.6	160	86.2068965517241	-46.1206896551724
135	0.2	2	32	0.05	125	50163 pose 1206	69	Acute	1/1	1	etomidate	unknown	50163	pose		1206	20150415	30	40	50163 pose 1206 seq 69	379	379.5	-0.131752305665349	158.102766798419	158.311345646438	0.131926121372028
136	0.7	4	42.7	0.05	93.8	50163 pose 1206	70	Acute	1/1	1	etomidate	unknown	50163	pose		1206	20150415	30	40	50163 pose 1206 seq 70	380	380.9	-0.23628248884221	157.521659228144	157.894736842105	0.236842105263153
137	0.4	1	25.6	0.05	62.5	50163 pose 1206	71	Acute	1/1	1	etomidate	unknown	50163	pose		1206	20150415	30	40	50163 pose 1206 seq 71	380	379.2	0.210970464135024	158.227848101266	157.894736842105	-0.210526315789483
138	1	1	32	0.05	62.5	50163 pose 1206	72	Acute	1/1	1	etomidate	unknown	50163	pose		1206	20150415	30	40	50163 pose 1206 seq 72	387	380.2	1.78853235139401	157.811678064177	155.038759689922	-1.75710594315247
139	0.7	4	25.6	0.1	156.2	50163 pose 1206	73	Acute	1/1	1	etomidate	unknown	50163	pose		1206	20150415	30	40	50163 pose 1206 seq 73	407	378.6	7.5013206550449	158.478605388273	147.420147420147	-6.97788697788696
140	1	3	32	0.1	16	50163 pose 1206	74	Acute	1/1	1	etomidate	unknown	50163	pose		1206	20150415	30	40	50163 pose 1206 seq 74	634	380.1	66.798210997106	157.85319652723	94.6372239747634	-40.0473186119874
141	0.4	1	25.6	0.05	62.5	50162 pose 1237	1	Acute	1/1	1	unknown	unknown	50162	pose		1237	20150505	30	40	50162 pose 1237 seq 1	418	418.2	-0.0478240076518385	143.472022955524	143.540669856459	0.0478468899521461
142	0.4	4	42.7	0.15	62.5	50162 pose 1237	2	Acute	1/1	1	unknown	unknown	50162	pose		1237	20150505	30	40	50162 pose 1237 seq 2	455	421.3	7.99905055779729	142.416330405887	131.868131868132	-7.40659340659341
143	0.6	1	32	0.1	16	50162 pose 1237	3	Acute	1/1	1	unknown	unknown	50162	pose		1237	20150505	30	40	50162 pose 1237 seq 3	454	419.3	8.27569759122347	143.095635583115	132.15859030837	-7.6431718061674
144	0.6	1	32	0.05	125	50162 pose 1237	4	Acute	1/1	1	unknown	unknown	50162	pose		1237	20150505	30	40	50162 pose 1237 seq 4	425	424.1	0.212214100448002	141.476066965338	141.176470588235	-0.211764705882344
145	0.6	1	25.6	0.2	156.2	50162 pose 1237	5	Acute	1/1	1	unknown	unknown	50162	pose		1237	20150505	30	40	50162 pose 1237 seq 5	472	421.9	11.8748518606305	142.21379473809	127.118644067797	-10.614406779661
146	0.8	4	42.7	0.15	62.5	50162 pose 1237	6	Acute	1/1	1	unknown	unknown	50162	pose		1237	20150505	30	40	50162 pose 1237 seq 6	684	426.3	60.4503870513723	140.745953553835	87.719298245614	-37.6754385964912
147	0.9	3	21.3	0.1	93.8	50162 pose 1237	7	Acute	1/1	1	unknown	unknown	50162	pose		1237	20150505	30	40	50162 pose 1237 seq 7	608	417.7	45.5590136461575	143.643763466603	98.6842105263158	-31.2993421052632
148	0.2	2	25.6	0.05	62.5	50162 pose 1237	8	Acute	1/1	1	unknown	unknown	50162	pose		1237	20150505	30	40	50162 pose 1237 seq 8	424	424.4	-0.0942507068802963	141.376060320452	141.509433962264	0.0943396226415069
149	0.8	2	21.3	0.15	16	50162 pose 1237	9	Acute	1/1	1	unknown	unknown	50162	pose		1237	20150505	30	40	50162 pose 1237 seq 9	587	427.7	37.2457329904138	140.285246668225	102.21465076661	-27.1379897785349
150	0.8	4	21.3	0.2	93.8	50162 pose 1237	10	Acute	1/1	1	unknown	unknown	50162	pose		1237	20150505	30	40	50162 pose 1237 seq 10	748	424.8	76.0828625235405	141.242937853107	80.2139037433155	-43.2085561497326
151	0.2	1	25.6	0.15	125	50162 pose 1237	11	Acute	1/1	1	unknown	unknown	50162	pose		1237	20150505	30	40	50162 pose 1237 seq 11	428	426.6	0.328176277543361	140.646976090014	140.18691588785	-0.327102803738312
152	0.8	1	21.3	0.1	93.8	50162 pose 1237	12	Acute	1/1	1	unknown	unknown	50162	pose		1237	20150505	30	40	50162 pose 1237 seq 12	490	430.7	13.7682841885303	139.308103087996	122.448979591837	-12.1020408163265
153	0.5	1	42.7	0.2	62.5	50162 pose 1237	13	Acute	1/1	1	unknown	unknown	50162	pose		1237	20150505	30	40	50162 pose 1237 seq 13	479	435	10.1149425287356	137.931034482759	125.260960334029	-9.18580375782882
154	0.8	2	21.3	0.05	125	50162 pose 1237	14	Acute	1/1	1	unknown	unknown	50162	pose		1237	20150505	30	40	50162 pose 1237 seq 14	439	437.5	0.342857142857143	137.142857142857	136.674259681093	-0.341685649202734
155	0.4	2	21.3	0.2	125	50162 pose 1237	15	Acute	1/1	1	unknown	unknown	50162	pose		1237	20150505	30	40	50162 pose 1237 seq 15	457	437.5	4.45714285714286	137.142857142857	131.29102844639	-4.26695842450765
156	1	4	25.6	0.05	93.8	50162 pose 1237	16	Acute	1/1	1	unknown	unknown	50162	pose		1237	20150505	30	40	50162 pose 1237 seq 16	558	440.6	26.6454834316841	136.177939173854	107.52688172043	-21.0394265232975
157	1	2	42.7	0.1	125	50162 pose 1237	17	Acute	1/1	1	unknown	unknown	50162	pose		1237	20150505	30	40	50162 pose 1237 seq 17	593	439.8	34.8340154615734	136.425648021828	101.180438448567	-25.8347386172007
158	0.5	3	25.6	0.05	156.2	50162 pose 1237	18	Acute	1/1	1	unknown	unknown	50162	pose		1237	20150505	30	40	50162 pose 1237 seq 18	440	438.5	0.342075256556442	136.830102622577	136.363636363636	-0.340909090909078
159	0.7	3	32	0.05	16	50162 pose 1237	19	Acute	1/1	1	unknown	unknown	50162	pose		1237	20150505	30	40	50162 pose 1237 seq 19	446	444.4	0.360036003600365	135.013501350135	134.529147982063	-0.358744394618846
160	0.6	1	25.6	0.1	125	50162 pose 1237	20	Acute	1/1	1	unknown	unknown	50162	pose		1237	20150505	30	40	50162 pose 1237 seq 20	473	444.3	6.45959936979518	135.043889264011	126.849894291755	-6.06765327695561
161	0.7	3	32	0.2	16	50162 pose 1237	21	Acute	1/1	1	unknown	unknown	50162	pose		1237	20150505	30	40	50162 pose 1237 seq 21	652	448.2	45.4707719767961	133.868808567604	92.0245398773006	-31.2576687116565
162	0.4	2	42.7	0.15	62.5	50162 pose 1237	22	Acute	1/1	1	unknown	unknown	50162	pose		1237	20150505	30	40	50162 pose 1237 seq 22	457	441.2	3.58114233907525	135.99274705349	131.29102844639	-3.45733041575492
163	0.6	1	42.7	0.05	16	50162 pose 1237	23	Acute	1/1	1	unknown	unknown	50162	pose		1237	20150505	30	40	50162 pose 1237 seq 23	451	448.6	0.534997770842616	133.749442710655	133.037694013304	-0.532150776053209
164	0.5	1	32	0.15	156.2	50162 pose 1237	24	Acute	1/1	1	unknown	unknown	50162	pose		1237	20150505	30	40	50162 pose 1237 seq 24	485	456.4	6.26643295354952	131.463628396144	123.711340206186	-5.89690721649485
165	0.7	4	25.6	0.1	156.2	50162 pose 1237	25	Acute	1/1	1	unknown	unknown	50162	pose		1237	20150505	30	40	50162 pose 1237 seq 25	602	457.4	31.6134674245737	131.176213379974	99.6677740863787	-24.0199335548173
166	1	1	25.6	0.15	93.8	50162 pose 1237	26	Acute	1/1	1	unknown	unknown	50162	pose		1237	20150505	30	40	50162 pose 1237 seq 26	577	459.3	25.6259525364685	130.633572828217	103.986135181976	-20.3986135181976
167	0.9	4	21.3	0.15	62.5	50162 pose 1237	27	Acute	1/1	1	unknown	unknown	50162	pose		1237	20150505	30	40	50162 pose 1237 seq 27	758	460.4	64.6394439617724	130.321459600348	79.155672823219	-39.2612137203166
168	0.6	4	42.7	0.2	93.8	50162 pose 1237	28	Acute	1/1	1	unknown	unknown	50162	pose		1237	20150505	30	40	50162 pose 1237 seq 28	690	459.7	50.0978899282141	130.519904285404	86.9565217391304	-33.3768115942029
169	0.9	4	32	0.1	156.2	50162 pose 1237	29	Acute	1/1	1	unknown	unknown	50162	pose		1237	20150505	30	40	50162 pose 1237 seq 29	728	468.5	55.3895410885806	128.068303094984	82.4175824175824	-35.6456043956044
170	0.3	4	32	0.05	125	50162 pose 1237	30	Acute	1/1	1	unknown	unknown	50162	pose		1237	20150505	30	40	50162 pose 1237 seq 30	469	468.5	0.106723585912487	128.068303094984	127.931769722814	-0.106609808102359
171	0.2	3	21.3	0.15	93.8	50162 pose 1237	31	Acute	1/1	1	unknown	unknown	50162	pose		1237	20150505	30	40	50162 pose 1237 seq 31	476	475.3	0.147275405007361	126.236061434883	126.050420168067	-0.147058823529402
172	0.3	3	42.7	0.1	156.2	50162 pose 1237	32	Acute	1/1	1	unknown	unknown	50162	pose		1237	20150505	30	40	50162 pose 1237 seq 32	478	477.6	0.0837520938023403	125.628140703518	125.523012552301	-0.0836820083682021
173	0.7	3	25.6	0.1	16	50162 pose 1237	33	Acute	1/1	1	unknown	unknown	50162	pose		1237	20150505	30	40	50162 pose 1237 seq 33	620	478.2	29.6528649100795	125.470514429109	96.7741935483871	-22.8709677419355
174	0.6	4	21.3	0.05	93.8	50162 pose 1237	34	Acute	1/1	1	unknown	unknown	50162	pose		1237	20150505	30	40	50162 pose 1237 seq 34	479	476.6	0.503566932438098	125.891733109526	125.260960334029	-0.501043841336118
175	0.9	3	42.7	0.15	62.5	50162 pose 1237	35	Acute	1/1	1	unknown	unknown	50162	pose		1237	20150505	30	40	50162 pose 1237 seq 35	733	481.2	52.3275145469659	124.688279301746	81.8553888130969	-34.3519781718963
176	0.9	2	32	0.15	156.2	50162 pose 1237	36	Acute	1/1	1	unknown	unknown	50162	pose		1237	20150505	30	40	50162 pose 1237 seq 36	671	477.6	40.4941373534338	125.628140703518	89.4187779433681	-28.822652757079
177	0.3	1	21.3	0.1	125	50162 pose 1237	37	Acute	1/1	1	unknown	unknown	50162	pose		1237	20150505	30	40	50162 pose 1237 seq 37	483	481.9	0.2282631251297	124.507159161652	124.223602484472	-0.227743271221533
178	0.9	1	32	0.15	16	50162 pose 1237	38	Acute	1/1	1	unknown	unknown	50162	pose		1237	20150505	30	40	50162 pose 1237 seq 38	589	489.8	20.253164556962	122.498979175174	101.867572156197	-16.8421052631579
179	1	3	25.6	0.2	93.8	50162 pose 1237	39	Acute	1/1	1	unknown	unknown	50162	pose		1237	20150505	30	40	50162 pose 1237 seq 39	780	491	58.8594704684318	122.199592668024	76.9230769230769	-37.0512820512821
180	0.3	2	21.3	0.15	62.5	50162 pose 1237	40	Acute	1/1	1	unknown	unknown	50162	pose		1237	20150505	30	40	50162 pose 1237 seq 40	491	489.2	0.367947669664761	122.649223221586	122.199592668024	-0.36659877800408
181	0.4	4	25.6	0.2	62.5	50162 pose 1237	41	Acute	1/1	1	unknown	unknown	50162	pose		1237	20150505	30	40	50162 pose 1237 seq 41	595	496.7	19.7906180793235	120.79726192873	100.840336134454	-16.5210084033613
182	0.7	1	42.7	0.1	93.8	50162 pose 1237	42	Acute	1/1	1	unknown	unknown	50162	pose		1237	20150505	30	40	50162 pose 1237 seq 42	549	499.5	9.90990990990991	120.12012012012	109.289617486339	-9.01639344262295
183	0.5	4	32	0.2	156.2	50162 pose 1237	43	Acute	1/1	1	unknown	unknown	50162	pose		1237	20150505	30	40	50162 pose 1237 seq 43	679	503	34.9900596421471	119.284294234592	88.3652430044183	-25.920471281296
184	0.2	4	32	0.2	93.8	50162 pose 1237	44	Acute	1/1	1	unknown	unknown	50162	pose		1237	20150505	30	40	50162 pose 1237 seq 44	503	501.8	0.239139099242724	119.569549621363	119.284294234592	-0.238568588469181
185	0.8	1	42.7	0.2	125	50162 pose 1237	45	Acute	1/1	1	unknown	unknown	50162	pose		1237	20150505	30	40	50162 pose 1237 seq 45	611	505.6	20.8465189873418	118.670886075949	98.1996726677578	-17.2504091653028
186	0.4	4	32	0.05	16	50162 pose 1237	46	Acute	1/1	1	unknown	unknown	50162	pose		1237	20150505	30	40	50162 pose 1237 seq 46	511	509.4	0.314095013741661	117.785630153121	117.416829745597	-0.313111545988255
187	0.2	2	32	0.05	125	50162 pose 1237	47	Acute	1/1	1	unknown	unknown	50162	pose		1237	20150505	30	40	50162 pose 1237 seq 47	510	510.2	-0.0392003136025066	117.600940807526	117.647058823529	0.0392156862745085
188	0.2	2	42.7	0.1	62.5	50162 pose 1237	48	Acute	1/1	1	unknown	unknown	50162	pose		1237	20150505	30	40	50162 pose 1237 seq 48	509	509.1	-0.019642506383819	117.855038302887	117.878192534381	0.0196463654224094
189	0.5	3	21.3	0.1	125	50162 pose 1237	49	Acute	1/1	1	unknown	unknown	50162	pose		1237	20150505	30	40	50162 pose 1237 seq 49	530	509.4	4.04397330192384	117.785630153121	113.207547169811	-3.88679245283019
190	1	3	32	0.1	16	50162 pose 1237	50	Acute	1/1	1	unknown	unknown	50162	pose		1237	20150505	30	40	50162 pose 1237 seq 50	719	511.9	40.4571205313538	117.210392654815	83.4492350486787	-28.8038942976356
191	0.7	3	42.7	0.1	156.2	50162 pose 1237	51	Acute	1/1	1	unknown	unknown	50162	pose		1237	20150505	30	40	50162 pose 1237 seq 51	637	508.9	25.171939477304	117.901355865592	94.1915227629513	-20.1098901098901
192	0.3	2	42.7	0.2	125	50162 pose 1237	52	Acute	1/1	1	unknown	unknown	50162	pose		1237	20150505	30	40	50162 pose 1237 seq 52	523	515.9	1.37623570459392	116.301608838922	114.72275334608	-1.35755258126195
193	1	3	25.6	0.15	156.2	50162 pose 1237	53	Acute	1/1	1	unknown	unknown	50162	pose		1237	20150505	30	40	50162 pose 1237 seq 53	835	520.2	60.5151864667436	115.340253748558	71.8562874251497	-37.7005988023952
194	0.8	1	25.6	0.2	93.8	50162 pose 1237	54	Acute	1/1	1	unknown	unknown	50162	pose		1237	20150505	30	40	50162 pose 1237 seq 54	623	520.2	19.761630142253	115.340253748558	96.3081861958267	-16.5008025682183
195	0.2	1	25.6	0.15	62.5	50162 pose 1237	55	Acute	1/1	1	unknown	unknown	50162	pose		1237	20150505	30	40	50162 pose 1237 seq 55	526	525.5	0.0951474785918173	114.176974310181	114.068441064639	-0.0950570342205277
196	0.9	2	21.3	0.05	16	50162 pose 1237	56	Acute	1/1	1	unknown	unknown	50162	pose		1237	20150505	30	40	50162 pose 1237 seq 56	568	528.6	7.45365115399167	113.507377979569	105.633802816901	-6.93661971830986
197	0.6	3	42.7	0.05	16	50162 pose 1237	57	Acute	1/1	1	unknown	unknown	50162	pose		1237	20150505	30	40	50162 pose 1237 seq 57	533	531.1	0.357748070043302	112.973074750518	112.570356472795	-0.356472795497177
198	1	1	32	0.05	62.5	50162 pose 1237	58	Acute	1/1	1	unknown	unknown	50162	pose		1237	20150505	30	40	50162 pose 1237 seq 58	570	531.6	7.22347629796839	112.866817155756	105.263157894737	-6.73684210526316
199	0.7	4	42.7	0.05	93.8	50162 pose 1237	59	Acute	1/1	1	unknown	unknown	50162	pose		1237	20150505	30	40	50162 pose 1237 seq 59	536	533	0.562851782363977	112.570356472795	111.940298507463	-0.559701492537313
200	0.5	3	21.3	0.1	16	50162 pose 1237	60	Acute	1/1	1	unknown	unknown	50162	pose		1237	20150505	30	40	50162 pose 1237 seq 60	569	533.1	6.73419621084224	112.549240292628	105.448154657294	-6.30931458699472
201	0.3	3	32	0.15	16	50162 pose 1237	61	Acute	1/1	1	unknown	unknown	50162	pose		1237	20150505	30	40	50162 pose 1237 seq 61	536	533.9	0.393332084660053	112.380595617157	111.940298507463	-0.391791044776121
202	0.4	2	21.3	0.05	62.5	50162 pose 1237	62	Acute	1/1	1	unknown	unknown	50162	pose		1237	20150505	30	40	50162 pose 1237 seq 62	534	534.2	-0.037439161362794	112.317484088356	112.359550561798	0.0374531835206045
203	0.3	2	42.7	0.1	125	50162 pose 1237	63	Acute	1/1	1	unknown	unknown	50162	pose		1237	20150505	30	40	50162 pose 1237 seq 63	534	534.6	-0.112233445566783	112.233445566779	112.359550561798	0.112359550561795
204	0.3	4	25.6	0.1	62.5	50162 pose 1237	64	Acute	1/1	1	unknown	unknown	50162	pose		1237	20150505	30	40	50162 pose 1237 seq 64	537	535.5	0.280112044817927	112.044817927171	111.731843575419	-0.279329608938549
205	0.8	3	42.7	0.05	93.8	50162 pose 1237	65	Acute	1/1	1	unknown	unknown	50162	pose		1237	20150505	30	40	50162 pose 1237 seq 65	539	536.7	0.428544810881303	111.794298490777	111.317254174397	-0.426716141001849
206	1	4	32	0.2	93.8	50162 pose 1237	66	Acute	1/1	1	unknown	unknown	50162	pose		1237	20150505	30	40	50162 pose 1237 seq 66	851	537.7	58.2666914636414	111.586386460852	70.5052878965923	-36.8155111633372
207	0.9	2	32	0.05	156.2	50162 pose 1237	67	Acute	1/1	1	unknown	unknown	50162	pose		1237	20150505	30	40	50162 pose 1237 seq 67	582	533.8	9.02959910078682	112.401648557512	103.092783505155	-8.28178694158076
208	0.4	4	21.3	0.2	125	50162 pose 1237	68	Acute	1/1	1	unknown	unknown	50162	pose		1237	20150505	30	40	50162 pose 1237 seq 68	693	543.4	27.5303643724696	110.415899889584	86.5800865800866	-21.5873015873016
209	0.2	2	32	0.15	156.2	50162 pose 1237	69	Acute	1/1	1	unknown	unknown	50162	pose		1237	20150505	30	40	50162 pose 1237 seq 69	550	549	0.182149362477231	109.289617486339	109.090909090909	-0.18181818181818
210	0.6	1	21.3	0.15	16	50162 pose 1237	70	Acute	1/1	1	unknown	unknown	50162	pose		1237	20150505	30	40	50162 pose 1237 seq 70	611	551.1	10.8691707494103	108.873162765378	98.1996726677578	-9.80360065466447
211	0.3	4	25.6	0.1	156.2	50162 pose 1237	71	Acute	1/1	1	unknown	unknown	50162	pose		1237	20150505	30	40	50162 pose 1237 seq 71	554	553.4	0.108420672208172	108.420672208168	108.303249097473	-0.108303249097479
212	0.7	3	42.7	0.2	156.2	50162 pose 1237	72	Acute	1/1	1	unknown	unknown	50162	pose		1237	20150505	30	40	50162 pose 1237 seq 72	842	554.5	51.8485121731289	108.205590622182	71.2589073634204	-34.144893111639
213	0.5	2	21.3	0.15	156.2	50162 pose 1237	73	Acute	1/1	1	unknown	unknown	50162	pose		1237	20150505	30	40	50162 pose 1237 seq 73	650	553.9	17.3497021122946	108.32280194981	92.3076923076923	-14.7846153846154
214	0.9	2	21.3	0.2	125	50162 pose 1237	74	Acute	1/1	1	unknown	unknown	50162	pose		1237	20150505	30	40	50162 pose 1237 seq 74	790	558.7	41.3996778235189	107.392160372293	75.9493670886076	-29.2784810126582
215	0.5	2	25.6	0.2	16	50162 pose 1237	75	Acute	1/1	1	unknown	unknown	50162	pose		1237	20150505	30	40	50162 pose 1237 seq 75	652	559.6	16.5117941386705	107.219442458899	92.0245398773006	-14.1717791411043
216	0.4	1	25.6	0.05	62.5	50147 pose 1206	1	Acute	1/1	1	unknown	unknown	50147	pose		1206	20150603	30	40	50147 pose 1206 seq 1	392	389.7	0.590197587888122	153.964588144727	153.061224489796	-0.586734693877564
217	0.4	4	42.7	0.15	62.5	50147 pose 1206	2	Acute	1/1	1	unknown	unknown	50147	pose		1206	20150603	30	40	50147 pose 1206 seq 2	395	388.9	1.56852661352533	154.281306248393	151.898734177215	-1.54430379746836
218	0.6	1	32	0.1	16	50147 pose 1206	3	Acute	1/1	1	unknown	unknown	50147	pose		1206	20150603	30	40	50147 pose 1206 seq 3	390	387.9	0.541376643464816	154.679040989946	153.846153846154	-0.538461538461542
219	0.6	1	32	0.05	125	50147 pose 1206	4	Acute	1/1	1	unknown	unknown	50147	pose		1206	20150603	30	40	50147 pose 1206 seq 4	388	387.5	0.129032258064516	154.838709677419	154.639175257732	-0.128865979381452
220	0.6	1	25.6	0.2	156.2	50147 pose 1206	5	Acute	1/1	1	unknown	unknown	50147	pose		1206	20150603	30	40	50147 pose 1206 seq 5	399	386.5	3.23415265200517	155.239327296248	150.375939849624	-3.13283208020051
221	0.8	4	42.7	0.15	62.5	50147 pose 1206	6	Acute	1/1	1	unknown	unknown	50147	pose		1206	20150603	30	40	50147 pose 1206 seq 6	522	385.8	35.303265940902	155.52099533437	114.942528735632	-26.0919540229885
222	0.9	3	21.3	0.1	93.8	50147 pose 1206	7	Acute	1/1	1	unknown	unknown	50147	pose		1206	20150603	30	40	50147 pose 1206 seq 7	418	376.9	10.9047492703635	159.193420005306	143.540669856459	-9.83253588516747
223	0.2	2	25.6	0.05	62.5	50147 pose 1206	8	Acute	1/1	1	unknown	unknown	50147	pose		1206	20150603	30	40	50147 pose 1206 seq 8	382	381.1	0.236158488585667	157.438992390449	157.068062827225	-0.235602094240837
224	0.8	2	21.3	0.15	16	50147 pose 1206	9	Acute	1/1	1	unknown	unknown	50147	pose		1206	20150603	30	40	50147 pose 1206 seq 9	442	382.8	15.4649947753396	156.739811912226	135.746606334842	-13.393665158371
225	0.8	4	21.3	0.2	93.8	50147 pose 1206	10	Acute	1/1	1	unknown	unknown	50147	pose		1206	20150603	30	40	50147 pose 1206 seq 10	513	379	35.3562005277045	158.311345646438	116.959064327485	-26.1208576998051
226	0.2	1	25.6	0.15	125	50147 pose 1206	11	Acute	1/1	1	unknown	unknown	50147	pose		1206	20150603	30	40	50147 pose 1206 seq 11	373	372.1	0.241870464928776	161.246976619188	160.857908847185	-0.241286863270784
227	0.8	1	21.3	0.1	93.8	50147 pose 1206	12	Acute	1/1	1	unknown	unknown	50147	pose		1206	20150603	30	40	50147 pose 1206 seq 12	388	377.4	2.80869104398517	158.982511923688	154.639175257732	-2.73195876288661
228	0.5	1	42.7	0.2	62.5	50147 pose 1206	13	Acute	1/1	1	unknown	unknown	50147	pose		1206	20150603	30	40	50147 pose 1206 seq 13	388	377	2.91777188328912	159.151193633952	154.639175257732	-2.83505154639176
229	0.8	2	21.3	0.05	125	50147 pose 1206	14	Acute	1/1	1	unknown	unknown	50147	pose		1206	20150603	30	40	50147 pose 1206 seq 14	374	374.3	-0.0801496126102088	160.299225220411	160.427807486631	0.0802139037433154
230	0.4	2	21.3	0.2	125	50147 pose 1206	15	Acute	1/1	1	unknown	unknown	50147	pose		1206	20150603	30	40	50147 pose 1206 seq 15	375	373.9	0.294196309173582	160.470714094678	160	-0.29333333333334
231	1	4	25.6	0.05	93.8	50147 pose 1206	16	Acute	1/1	1	unknown	unknown	50147	pose		1206	20150603	30	40	50147 pose 1206 seq 16	371	371	0	161.725067385445	161.725067385445	0
232	1	2	42.7	0.1	125	50147 pose 1206	17	Acute	1/1	1	unknown	unknown	50147	pose		1206	20150603	30	40	50147 pose 1206 seq 17	395	368.3	7.24952484387727	162.910670648927	151.898734177215	-6.75949367088606
233	0.5	3	25.6	0.05	156.2	50147 pose 1206	18	Acute	1/1	1	unknown	unknown	50147	pose		1206	20150603	30	40	50147 pose 1206 seq 18	366	366.2	-0.05461496450027	163.844893500819	163.934426229508	0.0546448087431652
234	0.7	3	32	0.05	16	50147 pose 1206	19	Acute	1/1	1	unknown	unknown	50147	pose		1206	20150603	30	40	50147 pose 1206 seq 19	369	366.9	0.572363041700742	163.532297628782	162.60162601626	-0.569105691056919
235	0.6	1	25.6	0.1	125	50147 pose 1206	20	Acute	1/1	1	unknown	unknown	50147	pose		1206	20150603	30	40	50147 pose 1206 seq 20	367	366	0.273224043715847	163.934426229508	163.487738419619	-0.272479564032706
236	0.7	3	32	0.2	16	50147 pose 1206	21	Acute	1/1	1	unknown	unknown	50147	pose		1206	20150603	30	40	50147 pose 1206 seq 21	463	402.7	14.9739259995034	148.994288552272	129.589632829374	-13.0237580993521
237	0.4	2	42.7	0.15	62.5	50147 pose 1206	22	Acute	1/1	1	unknown	unknown	50147	pose		1206	20150603	30	40	50147 pose 1206 seq 22	360	357.5	0.699300699300699	167.832167832168	166.666666666667	-0.694444444444455
238	0.6	1	42.7	0.05	16	50147 pose 1206	23	Acute	1/1	1	unknown	unknown	50147	pose		1206	20150603	30	40	50147 pose 1206 seq 23	369	367.3	0.462836918050637	163.354206370814	162.60162601626	-0.46070460704607
239	0.5	1	32	0.15	156.2	50147 pose 1206	24	Acute	1/1	1	unknown	unknown	50147	pose		1206	20150603	30	40	50147 pose 1206 seq 24	374	372.5	0.402684563758389	161.073825503356	160.427807486631	-0.401069518716565
240	0.7	4	25.6	0.1	156.2	50147 pose 1206	25	Acute	1/1	1	unknown	unknown	50147	pose		1206	20150603	30	40	50147 pose 1206 seq 25	383	371.5	3.09555854643338	161.507402422611	156.657963446475	-3.00261096605743
241	1	1	25.6	0.15	93.8	50147 pose 1206	26	Acute	1/1	1	unknown	unknown	50147	pose		1206	20150603	30	40	50147 pose 1206 seq 26	409	372	9.94623655913978	161.290322580645	146.699266503667	-9.04645476772616
242	0.9	4	21.3	0.15	62.5	50147 pose 1206	27	Acute	1/1	1	unknown	unknown	50147	pose		1206	20150603	30	40	50147 pose 1206 seq 27	511	375.5	36.0852197070573	159.786950732357	117.416829745597	-26.5166340508806
243	0.6	4	42.7	0.2	93.8	50147 pose 1206	28	Acute	1/1	1	unknown	unknown	50147	pose		1206	20150603	30	40	50147 pose 1206 seq 28	444	371.8	19.4190424959656	161.377084454008	135.135135135135	-16.2612612612613
244	0.9	4	32	0.1	156.2	50147 pose 1206	29	Acute	1/1	1	unknown	unknown	50147	pose		1206	20150603	30	40	50147 pose 1206 seq 29	413	375.1	10.1039722740602	159.957344708078	145.278450363196	-9.17675544794188
245	0.3	4	32	0.05	125	50147 pose 1206	30	Acute	1/1	1	unknown	unknown	50147	pose		1206	20150603	30	40	50147 pose 1206 seq 30	379	378	0.264550264550265	158.730158730159	158.311345646438	-0.263852242744072
246	0.2	3	21.3	0.15	93.8	50147 pose 1206	31	Acute	1/1	1	unknown	unknown	50147	pose		1206	20150603	30	40	50147 pose 1206 seq 31	384	383.8	0.0521104742053123	156.331422615946	156.25	-0.0520833333333284
247	0.3	3	42.7	0.1	156.2	50147 pose 1206	32	Acute	1/1	1	unknown	unknown	50147	pose		1206	20150603	30	40	50147 pose 1206 seq 32	383	384.8	-0.467775467775471	155.925155925156	156.657963446475	0.469973890339427
248	0.7	3	25.6	0.1	16	50147 pose 1206	33	Acute	1/1	1	unknown	unknown	50147	pose		1206	20150603	30	40	50147 pose 1206 seq 33	404	384.3	5.12620348685922	156.128024980484	148.514851485149	-4.87623762376237
249	0.6	4	21.3	0.05	93.8	50147 pose 1206	34	Acute	1/1	1	unknown	unknown	50147	pose		1206	20150603	30	40	50147 pose 1206 seq 34	387	384.9	0.545596258768517	155.884645362432	155.038759689922	-0.542635658914732
250	0.9	3	42.7	0.15	62.5	50147 pose 1206	35	Acute	1/1	1	unknown	unknown	50147	pose		1206	20150603	30	40	50147 pose 1206 seq 35	526	383.8	37.0505471599792	156.331422615946	114.068441064639	-27.0342205323194
251	0.9	2	32	0.15	156.2	50147 pose 1206	36	Acute	1/1	1	unknown	unknown	50147	pose		1206	20150603	30	40	50147 pose 1206 seq 36	406	385.7	5.26315789473685	155.561317085818	147.783251231527	-5
252	0.3	1	21.3	0.1	125	50147 pose 1206	37	Acute	1/1	1	unknown	unknown	50147	pose		1206	20150603	30	40	50147 pose 1206 seq 37	378	375.7	0.612190577588504	159.701889805696	158.730158730159	-0.608465608465601
253	0.9	1	32	0.15	16	50147 pose 1206	38	Acute	1/1	1	unknown	unknown	50147	pose		1206	20150603	30	40	50147 pose 1206 seq 38	420	385	9.09090909090909	155.844155844156	142.857142857143	-8.33333333333333
254	1	3	25.6	0.2	93.8	50147 pose 1206	39	Acute	1/1	1	unknown	unknown	50147	pose		1206	20150603	30	40	50147 pose 1206 seq 39	579	386.1	49.9611499611499	155.400155400155	103.626943005181	-33.3160621761658
255	0.3	2	21.3	0.15	62.5	50147 pose 1206	40	Acute	1/1	1	unknown	unknown	50147	pose		1206	20150603	30	40	50147 pose 1206 seq 40	387	386.1	0.233100233100227	155.400155400155	155.038759689922	-0.232558139534888
256	0.4	4	25.6	0.2	62.5	50147 pose 1206	41	Acute	1/1	1	unknown	unknown	50147	pose		1206	20150603	30	40	50147 pose 1206 seq 41	395	389.7	1.36002052861176	153.964588144727	151.898734177215	-1.34177215189873
257	0.7	1	42.7	0.1	93.8	50147 pose 1206	42	Acute	1/1	1	unknown	unknown	50147	pose		1206	20150603	30	40	50147 pose 1206 seq 42	396	391.2	1.22699386503068	153.374233128834	151.515151515152	-1.21212121212123
258	0.5	4	32	0.2	156.2	50147 pose 1206	43	Acute	1/1	1	unknown	unknown	50147	pose		1206	20150603	30	40	50147 pose 1206 seq 43	419	394.6	6.18347693867207	152.05271160669	143.198090692124	-5.8233890214797
259	0.2	4	32	0.2	93.8	50147 pose 1206	44	Acute	1/1	1	unknown	unknown	50147	pose		1206	20150603	30	40	50147 pose 1206 seq 44	395	394.8	0.0506585612968563	151.975683890577	151.898734177215	-0.050632911392391
260	0.8	1	42.7	0.2	125	50147 pose 1206	45	Acute	1/1	1	unknown	unknown	50147	pose		1206	20150603	30	40	50147 pose 1206 seq 45	428	395.8	8.13542193026781	151.591712986357	140.18691588785	-7.52336448598132
261	0.4	4	32	0.05	16	50147 pose 1206	46	Acute	1/1	1	unknown	unknown	50147	pose		1206	20150603	30	40	50147 pose 1206 seq 46	395	395	0	151.898734177215	151.898734177215	0
262	0.2	2	32	0.05	125	50147 pose 1206	47	Acute	1/1	1	unknown	unknown	50147	pose		1206	20150603	30	40	50147 pose 1206 seq 47	395	395.1	-0.0253100480890971	151.860288534548	151.898734177215	0.0253164556962194
263	0.2	2	42.7	0.1	62.5	50147 pose 1206	48	Acute	1/1	1	unknown	unknown	50147	pose		1206	20150603	30	40	50147 pose 1206 seq 48	393	393.1	-0.0254388196387745	152.632917832613	152.671755725191	0.025445292620883
264	0.5	3	21.3	0.1	125	50147 pose 1206	49	Acute	1/1	1	unknown	unknown	50147	pose		1206	20150603	30	40	50147 pose 1206 seq 49	384	375.4	2.29088971763453	159.829515183804	156.25	-2.23958333333334
265	1	3	32	0.1	16	50147 pose 1206	50	Acute	1/1	1	unknown	unknown	50147	pose		1206	20150603	30	40	50147 pose 1206 seq 50	475	378.1	25.6281407035176	158.688177730759	126.315789473684	-20.4
266	0.7	3	42.7	0.1	156.2	50147 pose 1206	51	Acute	1/1	1	unknown	unknown	50147	pose		1206	20150603	30	40	50147 pose 1206 seq 51	397	377.3	5.22130930294195	159.024648820567	151.133501259446	-4.96221662468515
267	0.3	2	42.7	0.2	125	50147 pose 1206	52	Acute	1/1	1	unknown	unknown	50147	pose		1206	20150603	30	40	50147 pose 1206 seq 52	389	385.5	0.907911802853437	155.642023346303	154.241645244216	-0.899742930591256
268	1	3	25.6	0.15	156.2	50147 pose 1206	53	Acute	1/1	1	unknown	unknown	50147	pose		1206	20150603	30	40	50147 pose 1206 seq 53	559	394.9	41.5548240060775	151.93719929096	107.334525939177	-29.3559928443649
269	0.8	1	25.6	0.2	93.8	50147 pose 1206	54	Acute	1/1	1	unknown	unknown	50147	pose		1206	20150603	30	40	50147 pose 1206 seq 54	437	397.9	9.82658959537573	150.791656195024	137.299771167048	-8.94736842105264
270	0.2	1	25.6	0.15	62.5	50147 pose 1206	55	Acute	1/1	1	unknown	unknown	50147	pose		1206	20150603	30	40	50147 pose 1206 seq 55	404	403.7	0.0743126083725567	148.625216745108	148.514851485149	-0.0742574257425835
271	0.9	2	21.3	0.05	16	50147 pose 1206	56	Acute	1/1	1	unknown	unknown	50147	pose		1206	20150603	30	40	50147 pose 1206 seq 56	407	405	0.493827160493827	148.148148148148	147.420147420147	-0.491400491400488
272	0.6	3	42.7	0.05	16	50147 pose 1206	57	Acute	1/1	1	unknown	unknown	50147	pose		1206	20150603	30	40	50147 pose 1206 seq 57	407	404.3	0.667820925055649	148.404650012367	147.420147420147	-0.663390663390659
273	1	1	32	0.05	62.5	50147 pose 1206	58	Acute	1/1	1	unknown	unknown	50147	pose		1206	20150603	30	40	50147 pose 1206 seq 58	405	404.1	0.222717149220484	148.478099480327	148.148148148148	-0.222222222222217
274	0.7	4	42.7	0.05	93.8	50147 pose 1206	59	Acute	1/1	1	unknown	unknown	50147	pose		1206	20150603	30	40	50147 pose 1206 seq 59	406	403.3	0.669476816265804	148.772625836846	147.783251231527	-0.665024630541864
275	0.5	3	21.3	0.1	16	50147 pose 1206	60	Acute	1/1	1	unknown	unknown	50147	pose		1206	20150603	30	40	50147 pose 1206 seq 60	408	404.1	0.965107646622118	148.478099480327	147.058823529412	-0.955882352941172
276	0.3	3	32	0.15	16	50147 pose 1206	61	Acute	1/1	1	unknown	unknown	50147	pose		1206	20150603	30	40	50147 pose 1206 seq 61	403	404.5	-0.370828182941904	148.331273176761	148.883374689826	0.372208436724556
277	0.4	2	21.3	0.05	62.5	50147 pose 1206	62	Acute	1/1	1	unknown	unknown	50147	pose		1206	20150603	30	40	50147 pose 1206 seq 62	404	403.8	0.0495294700346678	148.588410104012	148.514851485149	-0.0495049504950406
278	0.3	2	42.7	0.1	125	50147 pose 1206	63	Acute	1/1	1	unknown	unknown	50147	pose		1206	20150603	30	40	50147 pose 1206 seq 63	404	404.8	-0.197628458498027	148.221343873518	148.514851485149	0.198019801980199
279	0.3	4	25.6	0.1	62.5	50147 pose 1206	64	Acute	1/1	1	unknown	unknown	50147	pose		1206	20150603	30	40	50147 pose 1206 seq 64	401	402.5	-0.372670807453416	149.068322981366	149.625935162095	0.374064837905243
280	0.8	3	42.7	0.05	93.8	50147 pose 1206	65	Acute	1/1	1	unknown	unknown	50147	pose		1206	20150603	30	40	50147 pose 1206 seq 65	399	395.1	0.987091875474558	151.860288534548	150.375939849624	-0.977443609022558
281	1	4	32	0.2	93.8	50147 pose 1206	66	Acute	1/1	1	unknown	unknown	50147	pose		1206	20150603	30	40	50147 pose 1206 seq 66	679	398.8	70.2607823470411	150.451354062187	88.3652430044183	-41.2665684830633
282	0.9	2	32	0.05	156.2	50147 pose 1206	67	Acute	1/1	1	unknown	unknown	50147	pose		1206	20150603	30	40	50147 pose 1206 seq 67	390	390.1	-0.0256344527044406	153.806716226609	153.846153846154	0.0256410256410243
283	0.4	4	21.3	0.2	125	50147 pose 1206	68	Acute	1/1	1	unknown	unknown	50147	pose		1206	20150603	30	40	50147 pose 1206 seq 68	411	405	1.48148148148148	148.148148148148	145.985401459854	-1.45985401459854
284	0.2	2	32	0.15	156.2	50147 pose 1206	69	Acute	1/1	1	unknown	unknown	50147	pose		1206	20150603	30	40	50147 pose 1206 seq 69	406	406.8	-0.196656833824978	147.492625368732	147.783251231527	0.197044334975374
285	0.6	1	21.3	0.15	16	50147 pose 1206	70	Acute	1/1	1	unknown	unknown	50147	pose		1206	20150603	30	40	50147 pose 1206 seq 70	430	407.9	5.41799460652121	147.094876195146	139.53488372093	-5.13953488372094
286	0.3	4	25.6	0.1	156.2	50147 pose 1206	71	Acute	1/1	1	unknown	unknown	50147	pose		1206	20150603	30	40	50147 pose 1206 seq 71	407	408.4	-0.34280117531831	146.914789422135	147.420147420147	0.343980343980353
287	0.7	3	42.7	0.2	156.2	50147 pose 1206	72	Acute	1/1	1	unknown	unknown	50147	pose		1206	20150603	30	40	50147 pose 1206 seq 72	464	404.6	14.6811665842808	148.294611962432	129.310344827586	-12.801724137931
288	0.5	2	21.3	0.15	156.2	50147 pose 1206	73	Acute	1/1	1	unknown	unknown	50147	pose		1206	20150603	30	40	50147 pose 1206 seq 73	407	399.2	1.95390781563127	150.300601202405	147.420147420147	-1.91646191646191
289	0.9	2	21.3	0.2	125	50147 pose 1206	74	Acute	1/1	1	unknown	unknown	50147	pose		1206	20150603	30	40	50147 pose 1206 seq 74	556	403.6	37.7601585728444	148.662041625372	107.913669064748	-27.410071942446
290	0.5	2	25.6	0.2	16	50147 pose 1206	75	Acute	1/1	1	unknown	unknown	50147	pose		1206	20150603	30	40	50147 pose 1206 seq 75	445	403.2	10.3670634920635	148.809523809524	134.831460674157	-9.39325842696629
291	0.6	4	21.3	0.05	93.8	50226 pose 1201	1	Acute	1/1	1	unknown	unknown	50226	pose		1201	20150623	30	40	50226 pose 1201 seq 1	438	433.9	0.944918183913349	138.280709840977	136.986301369863	-0.936073059360728
292	0.6	4	42.7	0.2	93.8	50226 pose 1201	2	Acute	1/1	1	unknown	unknown	50226	pose		1201	20150623	30	40	50226 pose 1201 seq 2	479	430.8	11.1884865366759	139.275766016713	125.260960334029	-10.062630480167
293	0.8	4	21.3	0.2	93.8	50226 pose 1201	3	Acute	1/1	1	unknown	unknown	50226	pose		1201	20150623	30	40	50226 pose 1201 seq 3	472	428.9	10.0489624621124	139.892748892516	127.118644067797	-9.1313559322034
294	0.5	3	25.6	0.05	156.2	50226 pose 1201	4	Acute	1/1	1	unknown	unknown	50226	pose		1201	20150623	30	40	50226 pose 1201 seq 4	430	429.3	0.163056137898903	139.762403913347	139.53488372093	-0.162790697674417
295	0.4	4	21.3	0.2	125	50226 pose 1201	5	Acute	1/1	1	unknown	unknown	50226	pose		1201	20150623	30	40	50226 pose 1201 seq 5	434	429.1	1.14192495921696	139.827546026567	138.248847926267	-1.12903225806452
296	1	2	42.7	0.1	125	50226 pose 1201	6	Acute	1/1	1	unknown	unknown	50226	pose		1201	20150623	30	40	50226 pose 1201 seq 6	452	430.4	5.0185873605948	139.405204460967	132.743362831858	-4.77876106194691
297	0.5	4	32	0.2	156.2	50226 pose 1201	7	Acute	1/1	1	unknown	unknown	50226	pose		1201	20150623	30	40	50226 pose 1201 seq 7	434	430.7	0.766194566983982	139.308103087996	138.248847926267	-0.760368663594486
298	0.9	2	32	0.05	156.2	50226 pose 1201	8	Acute	1/1	1	unknown	unknown	50226	pose		1201	20150623	30	40	50226 pose 1201 seq 8	428	427.2	0.187265917602999	140.449438202247	140.18691588785	-0.186915887850474
299	0.5	1	42.7	0.2	62.5	50226 pose 1201	9	Acute	1/1	1	unknown	unknown	50226	pose		1201	20150623	30	40	50226 pose 1201 seq 9	430	428.1	0.443821537024054	140.154169586545	139.53488372093	-0.441860465116271
300	0.4	2	21.3	0.05	62.5	50226 pose 1201	10	Acute	1/1	1	unknown	unknown	50226	pose		1201	20150623	30	40	50226 pose 1201 seq 10	427	426.3	0.164203612479472	140.745953553835	140.515222482436	-0.163934426229509
301	0.3	2	42.7	0.1	125	50226 pose 1201	11	Acute	1/1	1	unknown	unknown	50226	pose		1201	20150623	30	40	50226 pose 1201 seq 11	427	425.5	0.352526439482961	141.010575793185	140.515222482436	-0.351288056206092
302	0.8	4	42.7	0.15	62.5	50226 pose 1201	12	Acute	1/1	1	unknown	unknown	50226	pose		1201	20150623	30	40	50226 pose 1201 seq 12	472	420.2	12.3274631128034	142.78914802475	127.118644067797	-10.9745762711864
303	0.9	2	32	0.15	156.2	50226 pose 1201	13	Acute	1/1	1	unknown	unknown	50226	pose		1201	20150623	30	40	50226 pose 1201 seq 13	448	422.3	6.08572105138527	142.07909069382	133.928571428571	-5.73660714285715
304	0.8	1	42.7	0.2	125	50226 pose 1201	14	Acute	1/1	1	unknown	unknown	50226	pose		1201	20150623	30	40	50226 pose 1201 seq 14	439	426.2	3.00328484279681	140.7789770061	136.674259681093	-2.91571753986334
305	1	1	25.6	0.15	93.8	50226 pose 1201	15	Acute	1/1	1	unknown	unknown	50226	pose		1201	20150623	30	40	50226 pose 1201 seq 15	442	422.8	4.54115421002838	141.911069063387	135.746606334842	-4.34389140271493
306	0.9	2	21.3	0.05	16	50226 pose 1201	16	Acute	1/1	1	unknown	unknown	50226	pose		1201	20150623	30	40	50226 pose 1201 seq 16	423	421.5	0.355871886120996	142.348754448399	141.843971631206	-0.354609929078015
307	1	4	32	0.2	93.8	50226 pose 1201	17	Acute	1/1	1	unknown	unknown	50226	pose		1201	20150623	30	40	50226 pose 1201 seq 17	587	421.6	39.2314990512334	142.314990512334	102.21465076661	-28.1771720613288
308	1	4	25.6	0.05	93.8	50226 pose 1201	18	Acute	1/1	1	unknown	unknown	50226	pose		1201	20150623	30	40	50226 pose 1201 seq 18	418	417.1	0.215775593382876	143.850395588588	143.540669856459	-0.215311004784701
309	0.8	2	21.3	0.05	125	50226 pose 1201	19	Acute	1/1	1	unknown	unknown	50226	pose		1201	20150623	30	40	50226 pose 1201 seq 19	422	420.8	0.285171102661594	142.585551330798	142.18009478673	-0.284360189573454
310	0.3	4	32	0.05	125	50226 pose 1201	20	Acute	1/1	1	unknown	unknown	50226	pose		1201	20150623	30	40	50226 pose 1201 seq 20	423	421.8	0.284495021337124	142.247510668563	141.843971631206	-0.283687943262415
311	0.8	1	25.6	0.2	93.8	50226 pose 1201	21	Acute	1/1	1	unknown	unknown	50226	pose		1201	20150623	30	40	50226 pose 1201 seq 21	444	422.3	5.13852711342647	142.07909069382	135.135135135135	-4.88738738738739
312	0.3	2	42.7	0.2	125	50226 pose 1201	22	Acute	1/1	1	unknown	unknown	50226	pose		1201	20150623	30	40	50226 pose 1201 seq 22	424	421.9	0.497748281583319	142.21379473809	141.509433962264	-0.495283018867929
313	0.9	3	21.3	0.1	93.8	50226 pose 1201	23	Acute	1/1	1	unknown	unknown	50226	pose		1201	20150623	30	40	50226 pose 1201 seq 23	441	422.8	4.3046357615894	141.911069063387	136.054421768707	-4.12698412698414
314	0.7	3	42.7	0.1	156.2	50226 pose 1201	24	Acute	1/1	1	unknown	unknown	50226	pose		1201	20150623	30	40	50226 pose 1201 seq 24	427	423.2	0.897920604914937	141.776937618147	140.515222482436	-0.88992974238876
315	0.4	4	25.6	0.2	62.5	50226 pose 1201	25	Acute	1/1	1	unknown	unknown	50226	pose		1201	20150623	30	40	50226 pose 1201 seq 25	430	427	0.702576112412178	140.515222482436	139.53488372093	-0.697674418604662
316	0.7	4	42.7	0.05	93.8	50226 pose 1201	26	Acute	1/1	1	unknown	unknown	50226	pose		1201	20150623	30	40	50226 pose 1201 seq 26	422	423.3	-0.307110796125682	141.743444365698	142.18009478673	0.308056872037915
317	0.3	3	32	0.15	16	50226 pose 1201	27	Acute	1/1	1	unknown	unknown	50226	pose		1201	20150623	30	40	50226 pose 1201 seq 27	420	418.7	0.310484834010034	143.300692620014	142.857142857143	-0.309523809523807
318	0.3	1	21.3	0.1	125	50226 pose 1201	28	Acute	1/1	1	unknown	unknown	50226	pose		1201	20150623	30	40	50226 pose 1201 seq 28	418	417.1	0.215775593382876	143.850395588588	143.540669856459	-0.215311004784701
319	0.4	4	32	0.05	16	50226 pose 1201	29	Acute	1/1	1	unknown	unknown	50226	pose		1201	20150623	30	40	50226 pose 1201 seq 29	415	415	0	144.578313253012	144.578313253012	0
320	0.9	3	42.7	0.15	62.5	50226 pose 1201	30	Acute	1/1	1	unknown	unknown	50226	pose		1201	20150623	30	40	50226 pose 1201 seq 30	475	412.7	15.0957111703417	145.384056215168	126.315789473684	-13.1157894736842
321	0.4	4	42.7	0.15	62.5	50226 pose 1201	31	Acute	1/1	1	unknown	unknown	50226	pose		1201	20150623	30	40	50226 pose 1201 seq 31	412	409	0.733496332518337	146.699266503667	145.631067961165	-0.728155339805813
322	0.6	1	32	0.05	125	50226 pose 1201	32	Acute	1/1	1	unknown	unknown	50226	pose		1201	20150623	30	40	50226 pose 1201 seq 32	414	412.4	0.387972841901072	145.4898157129	144.927536231884	-0.386473429951697
323	0.5	1	32	0.15	156.2	50226 pose 1201	33	Acute	1/1	1	unknown	unknown	50226	pose		1201	20150623	30	40	50226 pose 1201 seq 33	412	410.1	0.463301633747861	146.305779078274	145.631067961165	-0.46116504854368
324	0.7	3	32	0.05	16	50226 pose 1201	34	Acute	1/1	1	unknown	unknown	50226	pose		1201	20150623	30	40	50226 pose 1201 seq 34	412	410.4	0.38986354775829	146.198830409357	145.631067961165	-0.388349514563104
325	0.6	3	42.7	0.05	16	50226 pose 1201	35	Acute	1/1	1	unknown	unknown	50226	pose		1201	20150623	30	40	50226 pose 1201 seq 35	409	406.8	0.54080629301868	147.492625368732	146.699266503667	-0.537897310513445
326	0.2	3	21.3	0.15	93.8	50226 pose 1201	36	Acute	1/1	1	unknown	unknown	50226	pose		1201	20150623	30	40	50226 pose 1201 seq 36	409	408	0.245098039215686	147.058823529412	146.699266503667	-0.24449877750612
327	0.9	1	32	0.15	16	50226 pose 1201	37	Acute	1/1	1	unknown	unknown	50226	pose		1201	20150623	30	40	50226 pose 1201 seq 37	437	407	7.37100737100737	147.420147420147	137.299771167048	-6.86498855835241
328	0.2	2	25.6	0.05	62.5	50226 pose 1201	38	Acute	1/1	1	unknown	unknown	50226	pose		1201	20150623	30	40	50226 pose 1201 seq 38	407	405.6	0.345167652859955	147.92899408284	147.420147420147	-0.343980343980335
329	1	3	25.6	0.2	93.8	50226 pose 1201	39	Acute	1/1	1	unknown	unknown	50226	pose		1201	20150623	30	40	50226 pose 1201 seq 39	568	406.8	39.6263520157325	147.492625368732	105.633802816901	-28.3802816901408
330	0.8	1	21.3	0.1	93.8	50226 pose 1201	40	Acute	1/1	1	unknown	unknown	50226	pose		1201	20150623	30	40	50226 pose 1201 seq 40	402	396.8	1.31048387096774	151.209677419355	149.253731343284	-1.29353233830846
331	0.7	4	25.6	0.1	156.2	50226 pose 1201	41	Acute	1/1	1	unknown	unknown	50226	pose		1201	20150623	30	40	50226 pose 1201 seq 41	410	404.8	1.28458498023715	148.221343873518	146.341463414634	-1.26829268292682
332	0.7	3	42.7	0.2	156.2	50226 pose 1201	42	Acute	1/1	1	unknown	unknown	50226	pose		1201	20150623	30	40	50226 pose 1201 seq 42	448	406	10.3448275862069	147.783251231527	133.928571428571	-9.37500000000001
333	0.6	1	42.7	0.05	16	50226 pose 1201	43	Acute	1/1	1	unknown	unknown	50226	pose		1201	20150623	30	40	50226 pose 1201 seq 43	409	409.8	-0.195217179111765	146.412884333821	146.699266503667	0.195599022004881
334	0.6	1	25.6	0.2	156.2	50226 pose 1201	44	Acute	1/1	1	unknown	unknown	50226	pose		1201	20150623	30	40	50226 pose 1201 seq 44	418	413.4	1.11272375423319	145.137880986938	143.540669856459	-1.10047846889954
335	0.3	4	25.6	0.1	62.5	50226 pose 1201	45	Acute	1/1	1	unknown	unknown	50226	pose		1201	20150623	30	40	50226 pose 1201 seq 45	405	405.2	-0.0493583415597208	148.075024679171	148.148148148148	0.0493827160493848
336	0.2	1	25.6	0.15	125	50226 pose 1201	46	Acute	1/1	1	unknown	unknown	50226	pose		1201	20150623	30	40	50226 pose 1201 seq 46	401	400.5	0.124843945068664	149.812734082397	149.625935162095	-0.124688279301744
337	0.9	4	32	0.1	156.2	50226 pose 1201	47	Acute	1/1	1	unknown	unknown	50226	pose		1201	20150623	30	40	50226 pose 1201 seq 47	419	398	5.27638190954774	150.753768844221	143.198090692124	-5.01193317422434
338	0.9	4	21.3	0.15	62.5	50226 pose 1201	48	Acute	1/1	1	unknown	unknown	50226	pose		1201	20150623	30	40	50226 pose 1201 seq 48	451	396.6	13.7165910237015	151.285930408472	133.037694013304	-12.0620842572062
339	0.2	2	32	0.15	156.2	50226 pose 1201	49	Acute	1/1	1	unknown	unknown	50226	pose		1201	20150623	30	40	50226 pose 1201 seq 49	396	394.4	0.40567951318459	152.129817444219	151.515151515152	-0.404040404040416
340	0.5	2	25.6	0.2	16	50226 pose 1201	50	Acute	1/1	1	unknown	unknown	50226	pose		1201	20150623	30	40	50226 pose 1201 seq 50	399	396	0.757575757575758	151.515151515152	150.375939849624	-0.75187969924812
341	0.8	3	42.7	0.05	93.8	50226 pose 1201	51	Acute	1/1	1	unknown	unknown	50226	pose		1201	20150623	30	40	50226 pose 1201 seq 51	397	395.5	0.379266750948167	151.706700379267	151.133501259446	-0.377833753148619
342	0.2	2	32	0.05	125	50226 pose 1201	52	Acute	1/1	1	unknown	unknown	50226	pose		1201	20150623	30	40	50226 pose 1201 seq 52	395	393.6	0.355691056910563	152.439024390244	151.898734177215	-0.354430379746826
343	0.3	4	25.6	0.1	156.2	50226 pose 1201	53	Acute	1/1	1	unknown	unknown	50226	pose		1201	20150623	30	40	50226 pose 1201 seq 53	394	394.4	-0.10141987829614	152.129817444219	152.284263959391	0.101522842639596
344	0.3	2	21.3	0.15	62.5	50226 pose 1201	54	Acute	1/1	1	unknown	unknown	50226	pose		1201	20150623	30	40	50226 pose 1201 seq 54	393	392.4	0.152905198776764	152.905198776758	152.671755725191	-0.152671755725195
345	0.5	3	21.3	0.1	16	50226 pose 1201	55	Acute	1/1	1	unknown	unknown	50226	pose		1201	20150623	30	40	50226 pose 1201 seq 55	392	390.2	0.461301896463355	153.767298821117	153.061224489796	-0.459183673469399
346	0.2	4	32	0.2	93.8	50226 pose 1201	56	Acute	1/1	1	unknown	unknown	50226	pose		1201	20150623	30	40	50226 pose 1201 seq 56	389	389.6	-0.154004106776187	154.004106776181	154.241645244216	0.154241645244216
347	0.7	1	42.7	0.1	93.8	50226 pose 1201	57	Acute	1/1	1	unknown	unknown	50226	pose		1201	20150623	30	40	50226 pose 1201 seq 57	389	387.3	0.438936225148461	154.918667699458	154.241645244216	-0.437017994858617
348	0.4	2	42.7	0.15	62.5	50226 pose 1201	58	Acute	1/1	1	unknown	unknown	50226	pose		1201	20150623	30	40	50226 pose 1201 seq 58	389	385.7	0.855587243972002	155.561317085818	154.241645244216	-0.84832904884319
349	0.7	3	25.6	0.1	16	50226 pose 1201	59	Acute	1/1	1	unknown	unknown	50226	pose		1201	20150623	30	40	50226 pose 1201 seq 59	391	385.2	1.50571131879543	155.763239875389	153.452685421995	-1.48337595907929
350	0.5	2	21.3	0.15	156.2	50226 pose 1201	60	Acute	1/1	1	unknown	unknown	50226	pose		1201	20150623	30	40	50226 pose 1201 seq 60	387	383.9	0.807501953633765	156.290700703308	155.038759689922	-0.801033591731286
351	0.7	3	32	0.2	16	50226 pose 1201	61	Acute	1/1	1	unknown	unknown	50226	pose		1201	20150623	30	40	50226 pose 1201 seq 61	450	383.4	17.3708920187793	156.494522691706	133.333333333333	-14.8
352	0.5	3	21.3	0.1	125	50226 pose 1201	62	Acute	1/1	1	unknown	unknown	50226	pose		1201	20150623	30	40	50226 pose 1201 seq 62	382	379.2	0.738396624472577	158.227848101266	157.068062827225	-0.732984293193723
353	0.2	1	25.6	0.15	62.5	50226 pose 1201	63	Acute	1/1	1	unknown	unknown	50226	pose		1201	20150623	30	40	50226 pose 1201 seq 63	383	382.4	0.156903765690383	156.903765690377	156.657963446475	-0.15665796344648
354	0.6	1	21.3	0.15	16	50226 pose 1201	64	Acute	1/1	1	unknown	unknown	50226	pose		1201	20150623	30	40	50226 pose 1201 seq 64	395	384.6	2.70410816432657	156.00624024961	151.898734177215	-2.63291139240506
355	1	3	32	0.1	16	50226 pose 1201	65	Acute	1/1	1	unknown	unknown	50226	pose		1201	20150623	30	40	50226 pose 1201 seq 65	434	383.3	13.2272371510566	156.535350900078	138.248847926267	-11.6820276497696
356	0.6	1	32	0.1	16	50226 pose 1201	66	Acute	1/1	1	unknown	unknown	50226	pose		1201	20150623	30	40	50226 pose 1201 seq 66	383	380.7	0.604150249540323	157.604412923562	156.657963446475	-0.600522193211476
357	0.4	2	21.3	0.2	125	50226 pose 1201	67	Acute	1/1	1	unknown	unknown	50226	pose		1201	20150623	30	40	50226 pose 1201 seq 67	387	384	0.78125	156.25	155.038759689922	-0.775193798449618
358	0.9	2	21.3	0.2	125	50226 pose 1201	68	Acute	1/1	1	unknown	unknown	50226	pose		1201	20150623	30	40	50226 pose 1201 seq 68	476	384	23.9583333333333	156.25	126.050420168067	-19.327731092437
359	0.4	1	25.6	0.05	62.5	50226 pose 1201	69	Acute	1/1	1	unknown	unknown	50226	pose		1201	20150623	30	40	50226 pose 1201 seq 69	382	380.5	0.394218134034166	157.687253613666	157.068062827225	-0.392670157068061
360	0.3	3	42.7	0.1	156.2	50226 pose 1201	70	Acute	1/1	1	unknown	unknown	50226	pose		1201	20150623	30	40	50226 pose 1201 seq 70	386	383.4	0.678142931664064	156.494522691706	155.440414507772	-0.673575129533684
361	0.6	1	25.6	0.1	125	50226 pose 1201	71	Acute	1/1	1	unknown	unknown	50226	pose		1201	20150623	30	40	50226 pose 1201 seq 71	386	386.1	-0.0259000259000318	155.400155400155	155.440414507772	0.0259067357513043
362	0.8	2	21.3	0.15	16	50226 pose 1201	72	Acute	1/1	1	unknown	unknown	50226	pose		1201	20150623	30	40	50226 pose 1201 seq 72	429	382.8	12.0689655172414	156.739811912226	139.86013986014	-10.7692307692308
363	1	1	32	0.05	62.5	50226 pose 1201	73	Acute	1/1	1	unknown	unknown	50226	pose		1201	20150623	30	40	50226 pose 1201 seq 73	387	385.3	0.441214637944456	155.722813392162	155.038759689922	-0.43927648578812
364	1	3	25.6	0.15	156.2	50226 pose 1201	74	Acute	1/1	1	unknown	unknown	50226	pose		1201	20150623	30	40	50226 pose 1201 seq 74	475	386.8	22.8024819027921	155.11892450879	126.315789473684	-18.5684210526316
365	0.2	2	42.7	0.1	62.5	50226 pose 1201	75	Acute	1/1	1	unknown	unknown	50226	pose		1201	20150623	30	40	50226 pose 1201 seq 75	382	382.1	-0.0261711593823666	157.026956294164	157.068062827225	0.0261780104712108
366	0.4	2	21.3	0.05	62.5	50175 pose 1207	1	Acute	1/1	1	unknown	unknown	50175	pose		1207	20150908	30	40	50175 pose 1207 seq 1	432	428.6	0.79328044797013	139.990667288847	138.888888888889	-0.787037037037025
367	0.7	3	32	0.2	16	50175 pose 1207	2	Acute	1/1	1	unknown	unknown	50175	pose		1207	20150908	30	40	50175 pose 1207 seq 2	617	429.4	43.6888681881696	139.729855612483	97.2447325769854	-30.4051863857374
368	1	1	32	0.05	62.5	50175 pose 1207	3	Acute	1/1	1	unknown	unknown	50175	pose		1207	20150908	30	40	50175 pose 1207 seq 3	423	414.4	2.07528957528958	144.787644787645	141.843971631206	-2.03309692671396
369	0.7	4	25.6	0.1	156.2	50175 pose 1207	4	Acute	1/1	1	unknown	unknown	50175	pose		1207	20150908	30	40	50175 pose 1207 seq 4	476	427.1	11.449309295247	140.482322641068	126.050420168067	-10.2731092436975
370	0.5	4	32	0.2	156.2	50175 pose 1207	5	Acute	1/1	1	unknown	unknown	50175	pose		1207	20150908	30	40	50175 pose 1207 seq 5	478	415.1	15.152975186702	144.543483497952	125.523012552301	-13.1589958158996
371	0.9	4	32	0.1	156.2	50175 pose 1207	6	Acute	1/1	1	unknown	unknown	50175	pose		1207	20150908	30	40	50175 pose 1207 seq 6	509	411.3	23.7539508874301	145.878920495988	117.878192534381	-19.1944990176817
372	1	1	25.6	0.15	93.8	50175 pose 1207	7	Acute	1/1	1	unknown	unknown	50175	pose		1207	20150908	30	40	50175 pose 1207 seq 7	455	395	15.1898734177215	151.898734177215	131.868131868132	-13.1868131868132
373	0.2	3	21.3	0.15	93.8	50175 pose 1207	8	Acute	1/1	1	unknown	unknown	50175	pose		1207	20150908	30	40	50175 pose 1207 seq 8	411	404.2	1.6823354774864	148.441365660564	145.985401459854	-1.65450121654502
374	0.8	1	25.6	0.2	93.8	50175 pose 1207	9	Acute	1/1	1	unknown	unknown	50175	pose		1207	20150908	30	40	50175 pose 1207 seq 9	484	415.9	16.3741283962491	144.265448425102	123.96694214876	-14.0702479338843
375	0.2	2	42.7	0.1	62.5	50175 pose 1207	10	Acute	1/1	1	unknown	unknown	50175	pose		1207	20150908	30	40	50175 pose 1207 seq 10	411	411.7	-0.17002671848433	145.737187272286	145.985401459854	0.17031630170317
376	0.4	4	42.7	0.15	62.5	50175 pose 1207	11	Acute	1/1	1	unknown	unknown	50175	pose		1207	20150908	30	40	50175 pose 1207 seq 11	431	409.1	5.35321437301393	146.663407479834	139.211136890951	-5.08120649651972
377	0.3	4	25.6	0.1	156.2	50175 pose 1207	12	Acute	1/1	1	unknown	unknown	50175	pose		1207	20150908	30	40	50175 pose 1207 seq 12	423	409.1	3.39770227328281	146.663407479834	141.843971631206	-3.28605200945626
378	0.6	1	25.6	0.1	125	50175 pose 1207	13	Acute	1/1	1	unknown	unknown	50175	pose		1207	20150908	30	40	50175 pose 1207 seq 13	414	406.8	1.76991150442478	147.492625368732	144.927536231884	-1.7391304347826
379	0.4	4	21.3	0.2	125	50175 pose 1207	14	Acute	1/1	1	unknown	unknown	50175	pose		1207	20150908	30	40	50175 pose 1207 seq 14	444	403.4	10.0644521566683	148.73574615766	135.135135135135	-9.14414414414415
380	0.8	4	21.3	0.2	93.8	50175 pose 1207	15	Acute	1/1	1	unknown	unknown	50175	pose		1207	20150908	30	40	50175 pose 1207 seq 15	597	397	50.3778337531486	151.133501259446	100.502512562814	-33.500837520938
381	0.3	2	21.3	0.15	62.5	50175 pose 1207	16	Acute	1/1	1	unknown	unknown	50175	pose		1207	20150908	30	40	50175 pose 1207 seq 16	389	382.2	1.77917320774464	156.985871271586	154.241645244216	-1.74807197943445
382	0.3	1	21.3	0.1	125	50175 pose 1207	17	Acute	1/1	1	unknown	unknown	50175	pose		1207	20150908	30	40	50175 pose 1207 seq 17	400	396.5	0.882723833543506	151.324085750315	150	-0.874999999999993
383	0.2	1	25.6	0.15	125	50175 pose 1207	18	Acute	1/1	1	unknown	unknown	50175	pose		1207	20150908	30	40	50175 pose 1207 seq 18	402	397.4	1.15752390538501	150.981378963261	149.253731343284	-1.14427860696517
384	0.4	1	25.6	0.05	62.5	50175 pose 1207	19	Acute	1/1	1	unknown	unknown	50175	pose		1207	20150908	30	40	50175 pose 1207 seq 19	399	400.8	-0.449101796407188	149.700598802395	150.375939849624	0.451127819548866
385	0.3	3	42.7	0.1	156.2	50175 pose 1207	21	Acute	1/1	1	unknown	unknown	50175	pose		1207	20150908	30	40	50175 pose 1207 seq 21	393	384.8	2.13097713097713	155.925155925156	152.671755725191	-2.08651399491094
386	0.9	3	21.3	0.1	93.8	50175 pose 1207	22	Acute	1/1	1	unknown	unknown	50175	pose		1207	20150908	30	40	50175 pose 1207 seq 22	480	394.3	21.7347197565306	152.168399695663	125	-17.8541666666667
387	0.9	1	32	0.15	16	50175 pose 1207	23	Acute	1/1	1	unknown	unknown	50175	pose		1207	20150908	30	40	50175 pose 1207 seq 23	450	378	19.047619047619	158.730158730159	133.333333333333	-16
388	0.9	2	21.3	0.05	16	50175 pose 1207	24	Acute	1/1	1	unknown	unknown	50175	pose		1207	20150908	30	40	50175 pose 1207 seq 24	389	376.9	3.21040063677369	159.193420005306	154.241645244216	-3.11053984575836
389	0.2	2	25.6	0.05	62.5	50175 pose 1207	25	Acute	1/1	1	unknown	unknown	50175	pose		1207	20150908	30	40	50175 pose 1207 seq 25	389	387.8	0.309437854564205	154.718927282104	154.241645244216	-0.308483290488435
390	0.7	3	25.6	0.1	16	50175 pose 1207	26	Acute	1/1	1	unknown	unknown	50175	pose		1207	20150908	30	40	50175 pose 1207 seq 26	436	390.1	11.7662137913356	153.806716226609	137.614678899083	-10.5275229357798
391	0.7	3	32	0.05	16	50175 pose 1207	27	Acute	1/1	1	unknown	unknown	50175	pose		1207	20150908	30	40	50175 pose 1207 seq 27	397	380.3	4.39127004996055	157.770181435709	151.133501259446	-4.20654911838791
392	0.6	4	42.7	0.2	93.8	50175 pose 1207	28	Acute	1/1	1	unknown	unknown	50175	pose		1207	20150908	30	40	50175 pose 1207 seq 28	496	384.2	29.0994273815721	156.168662155128	120.967741935484	-22.5403225806452
393	0.5	1	32	0.15	156.2	50175 pose 1207	29	Acute	1/1	1	unknown	unknown	50175	pose		1207	20150908	30	40	50175 pose 1207 seq 29	384	374.7	2.48198558847078	160.128102481986	156.25	-2.421875
394	0.3	4	32	0.05	125	50175 pose 1207	30	Acute	1/1	1	unknown	unknown	50175	pose		1207	20150908	30	40	50175 pose 1207 seq 30	385	382.1	0.758963622088452	157.026956294164	155.844155844156	-0.753246753246754
395	0.7	1	42.7	0.1	93.8	50175 pose 1207	31	Acute	1/1	1	unknown	unknown	50175	pose		1207	20150908	30	40	50175 pose 1207 seq 31	402	386.4	4.03726708074535	155.27950310559	149.253731343284	-3.88059701492537
396	0.3	2	42.7	0.1	125	50175 pose 1207	32	Acute	1/1	1	unknown	unknown	50175	pose		1207	20150908	30	40	50175 pose 1207 seq 32	390	384.8	1.35135135135135	155.925155925156	153.846153846154	-1.33333333333334
397	0.5	2	21.3	0.15	156.2	50175 pose 1207	33	Acute	1/1	1	unknown	unknown	50175	pose		1207	20150908	30	40	50175 pose 1207 seq 33	400	372.7	7.32492621411323	160.98738932117	150	-6.825
398	0.2	2	32	0.15	156.2	50175 pose 1207	34	Acute	1/1	1	unknown	unknown	50175	pose		1207	20150908	30	40	50175 pose 1207 seq 34	389	381.4	1.99265862611432	157.315154693235	154.241645244216	-1.95372750642674
399	0.5	1	42.7	0.2	62.5	50175 pose 1207	35	Acute	1/1	1	unknown	unknown	50175	pose		1207	20150908	30	40	50175 pose 1207 seq 35	414	383.8	7.8686816050026	156.331422615946	144.927536231884	-7.29468599033816
400	0.8	1	42.7	0.2	125	50175 pose 1207	36	Acute	1/1	1	unknown	unknown	50175	pose		1207	20150908	30	40	50175 pose 1207 seq 36	440	383.5	14.7327249022164	156.45371577575	136.363636363636	-12.8409090909091
401	1	3	32	0.1	16	50175 pose 1207	37	Acute	1/1	1	unknown	unknown	50175	pose		1207	20150908	30	40	50175 pose 1207 seq 37	575	383.6	49.8957247132429	156.412930135558	104.347826086957	-33.2869565217391
402	0.8	2	21.3	0.05	125	50175 pose 1207	38	Acute	1/1	1	unknown	unknown	50175	pose		1207	20150908	30	40	50175 pose 1207 seq 38	387	376.3	2.84347595003986	159.447249534946	155.038759689922	-2.76485788113695
403	0.3	4	25.6	0.1	62.5	50175 pose 1207	39	Acute	1/1	1	unknown	unknown	50175	pose		1207	20150908	30	40	50175 pose 1207 seq 39	400	387.6	3.19917440660474	154.798761609907	150	-3.09999999999999
404	0.4	2	42.7	0.15	62.5	50175 pose 1207	40	Acute	1/1	1	unknown	unknown	50175	pose		1207	20150908	30	40	50175 pose 1207 seq 40	401	386.4	3.7784679089027	155.27950310559	149.625935162095	-3.64089775561097
405	0.6	1	32	0.05	125	50175 pose 1207	41	Acute	1/1	1	unknown	unknown	50175	pose		1207	20150908	30	40	50175 pose 1207 seq 41	388	384.9	0.805404001039237	155.884645362432	154.639175257732	-0.798969072164952
406	0.6	4	21.3	0.05	93.8	50175 pose 1207	42	Acute	1/1	1	unknown	unknown	50175	pose		1207	20150908	30	40	50175 pose 1207 seq 42	404	390.1	3.56318892591643	153.806716226609	148.514851485149	-3.44059405940594
407	1	4	25.6	0.05	93.8	50175 pose 1207	44	Acute	1/1	1	unknown	unknown	50175	pose		1207	20150908	30	40	50175 pose 1207 seq 44	404	377.8	6.93488618316569	158.814187400741	148.514851485149	-6.48514851485149
408	0.9	2	21.3	0.2	125	50175 pose 1207	45	Acute	1/1	1	unknown	unknown	50175	pose		1207	20150908	30	40	50175 pose 1207 seq 45	461	379.7	21.4116407690282	158.019489070319	130.151843817787	-17.6355748373102
409	0.7	4	42.7	0.05	93.8	50175 pose 1207	46	Acute	1/1	1	unknown	unknown	50175	pose		1207	20150908	30	40	50175 pose 1207 seq 46	391	376.2	3.93407761828815	159.489633173844	153.452685421995	-3.78516624040922
410	0.6	1	25.6	0.2	156.2	50175 pose 1207	47	Acute	1/1	1	unknown	unknown	50175	pose		1207	20150908	30	40	50175 pose 1207 seq 47	421	383.3	9.83563788155491	156.535350900078	142.517814726841	-8.95486935866983
411	0.8	3	42.7	0.05	93.8	50175 pose 1207	48	Acute	1/1	1	unknown	unknown	50175	pose		1207	20150908	30	40	50175 pose 1207 seq 48	392	379.4	3.32103321033211	158.144438587243	153.061224489796	-3.21428571428573
412	0.9	2	32	0.05	156.2	50175 pose 1207	49	Acute	1/1	1	unknown	unknown	50175	pose		1207	20150908	30	40	50175 pose 1207 seq 49	385	371.7	3.57815442561206	161.420500403551	155.844155844156	-3.45454545454546
413	0.3	2	42.7	0.2	125	50175 pose 1207	50	Acute	1/1	1	unknown	unknown	50175	pose		1207	20150908	30	40	50175 pose 1207 seq 50	335	318	5.34591194968553	188.679245283019	179.10447761194	-5.07462686567164
414	0.5	3	21.3	0.1	16	50175 pose 1207	53	Acute	1/1	1	unknown	unknown	50175	pose		1207	20150908	30	40	50175 pose 1207 seq 53	390	375.8	3.77860564129856	159.659393294305	153.846153846154	-3.64102564102565
415	0.5	2	25.6	0.2	16	50175 pose 1207	54	Acute	1/1	1	unknown	unknown	50175	pose		1207	20150908	30	40	50175 pose 1207 seq 54	433	346.1	25.108350187807	173.360300491188	138.568129330254	-20.0692840646651
416	0.2	4	32	0.2	93.8	50175 pose 1207	55	Acute	1/1	1	unknown	unknown	50175	pose		1207	20150908	30	40	50175 pose 1207 seq 55	380	367.7	3.34511830296438	163.176502583628	157.894736842105	-3.23684210526316
417	0.2	1	25.6	0.15	62.5	50175 pose 1207	56	Acute	1/1	1	unknown	unknown	50175	pose		1207	20150908	30	40	50175 pose 1207 seq 56	392	388.4	0.92687950566427	154.479917610711	153.061224489796	-0.918367346938798
418	0.6	1	42.7	0.05	16	50175 pose 1207	57	Acute	1/1	1	unknown	unknown	50175	pose		1207	20150908	30	40	50175 pose 1207 seq 57	370	381.1	-2.91262135922331	157.438992390449	162.162162162162	3
419	1	2	42.7	0.1	125	50175 pose 1207	58	Acute	1/1	1	unknown	unknown	50175	pose		1207	20150908	30	40	50175 pose 1207 seq 58	461	388.3	18.7226371362349	154.519701261911	130.151843817787	-15.7700650759219
420	0.8	1	21.3	0.1	93.8	50175 pose 1207	59	Acute	1/1	1	unknown	unknown	50175	pose		1207	20150908	30	40	50175 pose 1207 seq 59	414	378.1	9.49484263422374	158.688177730759	144.927536231884	-8.67149758454105
421	0.5	3	21.3	0.1	125	50175 pose 1207	61	Acute	1/1	1	unknown	unknown	50175	pose		1207	20150908	30	40	50175 pose 1207 seq 61	403	382.5	5.35947712418301	156.862745098039	148.883374689826	-5.08684863523574
422	0.5	3	25.6	0.05	156.2	50175 pose 1207	62	Acute	1/1	1	unknown	unknown	50175	pose		1207	20150908	30	40	50175 pose 1207 seq 62	381	368	3.53260869565217	163.04347826087	157.48031496063	-3.41207349081364
423	0.4	2	21.3	0.2	125	50175 pose 1207	64	Acute	1/1	1	unknown	unknown	50175	pose		1207	20150908	30	40	50175 pose 1207 seq 64	354	331.5	6.78733031674208	180.995475113122	169.491525423729	-6.35593220338984
424	0.6	1	32	0.1	16	50175 pose 1207	66	Acute	1/1	1	unknown	unknown	50175	pose		1207	20150908	30	40	50175 pose 1207 seq 66	397	381	4.1994750656168	157.48031496063	151.133501259446	-4.0302267002519
425	0.8	2	21.3	0.15	16	50175 pose 1207	67	Acute	1/1	1	unknown	unknown	50175	pose		1207	20150908	30	40	50175 pose 1207 seq 67	503	389.2	29.2394655704008	154.162384378212	119.284294234592	-22.624254473161
426	0.3	3	32	0.15	16	50175 pose 1207	68	Acute	1/1	1	unknown	unknown	50175	pose		1207	20150908	30	40	50175 pose 1207 seq 68	395	375.8	5.10910058541777	159.659393294305	151.898734177215	-4.86075949367088
427	0.9	2	32	0.15	156.2	50175 pose 1207	69	Acute	1/1	1	unknown	unknown	50175	pose		1207	20150908	30	40	50175 pose 1207 seq 69	468	393.1	19.0536759094378	152.632917832613	128.205128205128	-16.0042735042735
428	0.2	2	32	0.05	125	50175 pose 1207	70	Acute	1/1	1	unknown	unknown	50175	pose		1207	20150908	30	40	50175 pose 1207 seq 70	390	384.3	1.48321623731459	156.128024980484	153.846153846154	-1.46153846153846
429	0.6	1	21.3	0.15	16	50175 pose 1207	71	Acute	1/1	1	unknown	unknown	50175	pose		1207	20150908	30	40	50175 pose 1207 seq 71	438	397	10.3274559193955	151.133501259446	136.986301369863	-9.3607305936073
430	0.4	4	32	0.05	16	50175 pose 1207	72	Acute	1/1	1	unknown	unknown	50175	pose		1207	20150908	30	40	50175 pose 1207 seq 72	410	396.8	3.3266129032258	151.209677419355	146.341463414634	-3.21951219512195
431	0.4	4	25.6	0.2	62.5	50175 pose 1207	73	Acute	1/1	1	unknown	unknown	50175	pose		1207	20150908	30	40	50175 pose 1207 seq 73	447	396.3	12.7933383800151	151.400454201363	134.228187919463	-11.3422818791946
432	0.6	3	42.7	0.05	16	50175 pose 1207	74	Acute	1/1	1	unknown	unknown	50175	pose		1207	20150908	30	40	50175 pose 1207 seq 74	414	390.9	5.9094397544129	153.491941673062	144.927536231884	-5.57971014492754
433	0.7	3	42.7	0.1	156.2	50175 pose 1207	75	Acute	1/1	1	unknown	unknown	50175	pose		1207	20150908	30	40	50175 pose 1207 seq 75	449	395.5	13.527180783818	151.706700379267	133.630289532294	-11.9153674832962
