# Supplementary material for: Sensitivity Analysis of Vagus Nerve Stimulation Parameters on Acute Cardiac Autonomic Responses: Chronotropic, Inotropic and Dromotropic Effects
Source: PLoS One. 2016 Sep 30;11(9):e0163734. doi: 10.1371/journal.pone.0163734 (PMC5045213; doi:10.1371/journal.pone.0163734)
Supplement: S1 Dataset — (ZIP) [file pone.0163734.s006.zip › Data_Soumission_PlosOne_v2/dromo_dataF.csv]

	C	Np	F	Pw	D	experiment	sequence_number	protocol	ratio	mode	anesthesie	VNStype	individual	stage	CVScase	time	date	duration	duration_novns	key	PRstim	PRb	PRdelta	PRinvb	PRinvstim	PRinvdelta
1	1	4	25.6	0.05	93.8	50109 pose 1224	1	Acute	1/1	1	unknown	unknown	50109	pose		1224	20140408	30	40	50109 pose 1224 seq 1	107	101.5	5.41871921182266	591.133004926108	560.747663551402	-5.14018691588785
2	0.2	1	25.6	0.15	62.5	50109 pose 1224	2	Acute	1/1	1	unknown	unknown	50109	pose		1224	20140408	30	40	50109 pose 1224 seq 2	101	102	-0.980392156862745	588.235294117647	594.059405940594	0.990099009900986
3	0.9	2	21.3	0.05	16	50109 pose 1224	4	Acute	1/1	1	unknown	unknown	50109	pose		1224	20140408	30	40	50109 pose 1224 seq 4	102	101	0.99009900990099	594.059405940594	588.235294117647	-0.980392156862741
4	0.7	1	42.7	0.1	93.8	50109 pose 1224	5	Acute	1/1	1	unknown	unknown	50109	pose		1224	20140408	30	40	50109 pose 1224 seq 5	102	100	2	600	588.235294117647	-1.96078431372549
5	0.3	1	21.3	0.1	125	50109 pose 1224	7	Acute	1/1	1	unknown	unknown	50109	pose		1224	20140408	30	40	50109 pose 1224 seq 7	100	100	0	600	600	0
6	0.2	4	32	0.2	93.8	50109 pose 1224	8	Acute	1/1	1	unknown	unknown	50109	pose		1224	20140408	30	40	50109 pose 1224 seq 8	100	100	0	600	600	0
7	0.7	3	32	0.05	16	50109 pose 1224	9	Acute	1/1	1	unknown	unknown	50109	pose		1224	20140408	30	40	50109 pose 1224 seq 9	102	99.5	2.51256281407035	603.015075376884	588.235294117647	-2.45098039215686
8	0.9	3	21.3	0.1	93.8	50109 pose 1224	10	Acute	1/1	1	unknown	unknown	50109	pose		1224	20140408	30	40	50109 pose 1224 seq 10	137	100	37	600	437.956204379562	-27.007299270073
9	0.4	4	42.7	0.15	62.5	50109 pose 1224	11	Acute	1/1	1	unknown	unknown	50109	pose		1224	20140408	30	40	50109 pose 1224 seq 11	104	101	2.97029702970297	594.059405940594	576.923076923077	-2.88461538461539
10	0.5	1	42.7	0.2	62.5	50109 pose 1224	12	Acute	1/1	1	unknown	unknown	50109	pose		1224	20140408	30	40	50109 pose 1224 seq 12	109	101	7.92079207920792	594.059405940594	550.45871559633	-7.3394495412844
11	0.3	3	32	0.15	16	50109 pose 1224	14	Acute	1/1	1	unknown	unknown	50109	pose		1224	20140408	30	40	50109 pose 1224 seq 14	101	101	0	594.059405940594	594.059405940594	0
12	0.7	3	42.7	0.2	156.2	50109 pose 1224	15	Acute	1/1	1	unknown	unknown	50109	pose		1224	20140408	30	40	50109 pose 1224 seq 15	162	102	58.8235294117647	588.235294117647	370.37037037037	-37.037037037037
13	0.2	2	32	0.15	156.2	50109 pose 1224	17	Acute	1/1	1	unknown	unknown	50109	pose		1224	20140408	30	40	50109 pose 1224 seq 17	100	100	0	600	600	0
14	0.5	1	32	0.15	156.2	50109 pose 1224	18	Acute	1/1	1	unknown	unknown	50109	pose		1224	20140408	30	40	50109 pose 1224 seq 18	103	101	1.98019801980198	594.059405940594	582.52427184466	-1.94174757281553
15	0.5	3	21.3	0.1	125	50109 pose 1224	19	Acute	1/1	1	unknown	unknown	50109	pose		1224	20140408	30	40	50109 pose 1224 seq 19	103	100	3	600	582.52427184466	-2.91262135922329
16	0.6	1	21.3	0.15	16	50109 pose 1224	20	Acute	1/1	1	unknown	unknown	50109	pose		1224	20140408	30	40	50109 pose 1224 seq 20	106	100	6	600	566.037735849057	-5.66037735849056
17	0.2	2	25.6	0.05	62.5	50109 pose 1224	21	Acute	1/1	1	unknown	unknown	50109	pose		1224	20140408	30	40	50109 pose 1224 seq 21	99	100	-1	600	606.060606060606	1.010101010101
18	1	4	32	0.2	93.8	50109 pose 1224	22	Acute	1/1	1	unknown	unknown	50109	pose		1224	20140408	30	40	50109 pose 1224 seq 22	146	102	43.1372549019608	588.235294117647	410.958904109589	-30.1369863013699
19	0.4	4	21.3	0.2	125	50109 pose 1224	23	Acute	1/1	1	unknown	unknown	50109	pose		1224	20140408	30	40	50109 pose 1224 seq 23	107	100.5	6.46766169154229	597.014925373134	560.747663551402	-6.0747663551402
20	0.3	3	42.7	0.1	156.2	50109 pose 1224	24	Acute	1/1	1	unknown	unknown	50109	pose		1224	20140408	30	40	50109 pose 1224 seq 24	102	102	0	588.235294117647	588.235294117647	0
21	0.3	4	25.6	0.1	62.5	50109 pose 1224	26	Acute	1/1	1	unknown	unknown	50109	pose		1224	20140408	30	40	50109 pose 1224 seq 26	101	100	1	600	594.059405940594	-0.990099009900992
22	0.9	2	32	0.15	156.2	50109 pose 1224	27	Acute	1/1	1	unknown	unknown	50109	pose		1224	20140408	30	40	50109 pose 1224 seq 27	140	100	40	600	428.571428571429	-28.5714285714286
23	0.5	2	21.3	0.15	156.2	50109 pose 1224	28	Acute	1/1	1	unknown	unknown	50109	pose		1224	20140408	30	40	50109 pose 1224 seq 28	105	100.5	4.47761194029851	597.014925373134	571.428571428571	-4.28571428571429
24	0.9	4	21.3	0.15	62.5	50109 pose 1224	29	Acute	1/1	1	unknown	unknown	50109	pose		1224	20140408	30	40	50109 pose 1224 seq 29	140.5	100	40.5	600	427.046263345196	-28.8256227758007
25	0.8	4	21.3	0.2	93.8	50109 pose 1224	30	Acute	1/1	1	unknown	unknown	50109	pose		1224	20140408	30	40	50109 pose 1224 seq 30	143	99	44.4444444444444	606.060606060606	419.58041958042	-30.7692307692308
26	0.9	4	32	0.1	156.2	50109 pose 1224	31	Acute	1/1	1	unknown	unknown	50109	pose		1224	20140408	30	40	50109 pose 1224 seq 31	164	100	64	600	365.853658536585	-39.0243902439024
27	1	3	25.6	0.2	93.8	50109 pose 1224	33	Acute	1/1	1	unknown	unknown	50109	pose		1224	20140408	30	40	50109 pose 1224 seq 33	136	100	36	600	441.176470588235	-26.4705882352941
28	0.7	3	32	0.2	16	50109 pose 1224	34	Acute	1/1	1	unknown	unknown	50109	pose		1224	20140408	30	40	50109 pose 1224 seq 34	151	100	51	600	397.350993377483	-33.7748344370861
29	0.9	3	42.7	0.15	62.5	50109 pose 1224	35	Acute	1/1	1	unknown	unknown	50109	pose		1224	20140408	30	40	50109 pose 1224 seq 35	162	100	62	600	370.37037037037	-38.2716049382716
30	0.8	2	21.3	0.15	16	50109 pose 1224	36	Acute	1/1	1	unknown	unknown	50109	pose		1224	20140408	30	40	50109 pose 1224 seq 36	123	100	23	600	487.80487804878	-18.6991869918699
31	0.2	1	25.6	0.15	125	50109 pose 1224	37	Acute	1/1	1	unknown	unknown	50109	pose		1224	20140408	30	40	50109 pose 1224 seq 37	100	100	0	600	600	0
32	0.6	1	42.7	0.05	16	50109 pose 1224	38	Acute	1/1	1	unknown	unknown	50109	pose		1224	20140408	30	40	50109 pose 1224 seq 38	100	100	0	600	600	0
33	0.8	1	42.7	0.2	125	50109 pose 1224	39	Acute	1/1	1	unknown	unknown	50109	pose		1224	20140408	30	40	50109 pose 1224 seq 39	114	100	14	600	526.315789473684	-12.280701754386
34	0.2	3	21.3	0.15	93.8	50109 pose 1224	40	Acute	1/1	1	unknown	unknown	50109	pose		1224	20140408	30	40	50109 pose 1224 seq 40	99	99	0	606.060606060606	606.060606060606	0
35	0.8	3	42.7	0.05	93.8	50109 pose 1224	41	Acute	1/1	1	unknown	unknown	50109	pose		1224	20140408	30	40	50109 pose 1224 seq 41	103	100	3	600	582.52427184466	-2.91262135922329
36	1	1	25.6	0.15	93.8	50109 pose 1224	42	Acute	1/1	1	unknown	unknown	50109	pose		1224	20140408	30	40	50109 pose 1224 seq 42	116	100	16	600	517.241379310345	-13.7931034482759
37	0.5	2	25.6	0.2	16	50109 pose 1224	43	Acute	1/1	1	unknown	unknown	50109	pose		1224	20140408	30	40	50109 pose 1224 seq 43	114	100	14	600	526.315789473684	-12.280701754386
38	0.6	4	42.7	0.2	93.8	50109 pose 1224	44	Acute	1/1	1	unknown	unknown	50109	pose		1224	20140408	30	40	50109 pose 1224 seq 44	176	99.5	76.8844221105528	603.015075376884	340.909090909091	-43.4659090909091
39	0.8	1	25.6	0.2	93.8	50109 pose 1224	45	Acute	1/1	1	unknown	unknown	50109	pose		1224	20140408	30	40	50109 pose 1224 seq 45	112	99	13.1313131313131	606.060606060606	535.714285714286	-11.6071428571429
40	0.7	3	25.6	0.1	16	50109 pose 1224	46	Acute	1/1	1	unknown	unknown	50109	pose		1224	20140408	30	40	50109 pose 1224 seq 46	105	100	5	600	571.428571428571	-4.76190476190476
41	0.9	2	32	0.05	156.2	50109 pose 1224	47	Acute	1/1	1	unknown	unknown	50109	pose		1224	20140408	30	40	50109 pose 1224 seq 47	101	100	1	600	594.059405940594	-0.990099009900992
42	0.6	1	25.6	0.1	125	50109 pose 1224	48	Acute	1/1	1	unknown	unknown	50109	pose		1224	20140408	30	40	50109 pose 1224 seq 48	101	100	1	600	594.059405940594	-0.990099009900992
43	0.3	2	42.7	0.2	125	50109 pose 1224	49	Acute	1/1	1	unknown	unknown	50109	pose		1224	20140408	30	40	50109 pose 1224 seq 49	100	99.5	0.50251256281407	603.015075376884	600	-0.499999999999996
44	0.3	4	25.6	0.1	156.2	50109 pose 1224	50	Acute	1/1	1	unknown	unknown	50109	pose		1224	20140408	30	40	50109 pose 1224 seq 50	99	99.5	-0.50251256281407	603.015075376884	606.060606060606	0.5050505050505
45	0.3	4	32	0.05	125	50109 pose 1224	51	Acute	1/1	1	unknown	unknown	50109	pose		1224	20140408	30	40	50109 pose 1224 seq 51	100	100	0	600	600	0
46	0.6	1	32	0.1	16	50109 pose 1224	52	Acute	1/1	1	unknown	unknown	50109	pose		1224	20140408	30	40	50109 pose 1224 seq 52	101	99	2.02020202020202	606.060606060606	594.059405940594	-1.98019801980197
47	0.3	2	21.3	0.15	62.5	50109 pose 1224	53	Acute	1/1	1	unknown	unknown	50109	pose		1224	20140408	30	40	50109 pose 1224 seq 53	99	100	-1	600	606.060606060606	1.010101010101
48	0.8	2	21.3	0.05	125	50109 pose 1224	54	Acute	1/1	1	unknown	unknown	50109	pose		1224	20140408	30	40	50109 pose 1224 seq 54	102	100	2	600	588.235294117647	-1.96078431372549
49	0.2	2	42.7	0.1	62.5	50109 pose 1224	55	Acute	1/1	1	unknown	unknown	50109	pose		1224	20140408	30	40	50109 pose 1224 seq 55	100	99.5	0.50251256281407	603.015075376884	600	-0.499999999999996
50	0.8	1	21.3	0.1	93.8	50109 pose 1224	56	Acute	1/1	1	unknown	unknown	50109	pose		1224	20140408	30	40	50109 pose 1224 seq 56	103	99	4.04040404040404	606.060606060606	582.52427184466	-3.88349514563105
51	0.4	2	21.3	0.05	62.5	50109 pose 1224	57	Acute	1/1	1	unknown	unknown	50109	pose		1224	20140408	30	40	50109 pose 1224 seq 57	100	99	1.01010101010101	606.060606060606	600	-0.999999999999991
52	0.5	3	21.3	0.1	16	50109 pose 1224	58	Acute	1/1	1	unknown	unknown	50109	pose		1224	20140408	30	40	50109 pose 1224 seq 58	102	100	2	600	588.235294117647	-1.96078431372549
53	0.5	3	25.6	0.05	156.2	50109 pose 1224	59	Acute	1/1	1	unknown	unknown	50109	pose		1224	20140408	30	40	50109 pose 1224 seq 59	100	100	0	600	600	0
54	0.7	3	42.7	0.1	156.2	50109 pose 1224	60	Acute	1/1	1	unknown	unknown	50109	pose		1224	20140408	30	40	50109 pose 1224 seq 60	107	100	7	600	560.747663551402	-6.54205607476636
55	0.6	3	42.7	0.05	16	50109 pose 1224	61	Acute	1/1	1	unknown	unknown	50109	pose		1224	20140408	30	40	50109 pose 1224 seq 61	100	100	0	600	600	0
56	0.4	4	32	0.05	16	50109 pose 1224	62	Acute	1/1	1	unknown	unknown	50109	pose		1224	20140408	30	40	50109 pose 1224 seq 62	100	100	0	600	600	0
57	0.3	2	42.7	0.1	125	50109 pose 1224	63	Acute	1/1	1	unknown	unknown	50109	pose		1224	20140408	30	40	50109 pose 1224 seq 63	100	100	0	600	600	0
58	0.5	4	32	0.2	156.2	50109 pose 1224	64	Acute	1/1	1	unknown	unknown	50109	pose		1224	20140408	30	40	50109 pose 1224 seq 64	136	100	36	600	441.176470588235	-26.4705882352941
59	0.6	4	21.3	0.05	93.8	50109 pose 1224	65	Acute	1/1	1	unknown	unknown	50109	pose		1224	20140408	30	40	50109 pose 1224 seq 65	99	99	0	606.060606060606	606.060606060606	0
60	0.6	1	32	0.05	125	50109 pose 1224	66	Acute	1/1	1	unknown	unknown	50109	pose		1224	20140408	30	40	50109 pose 1224 seq 66	100	100	0	600	600	0
61	0.9	1	32	0.15	16	50109 pose 1224	67	Acute	1/1	1	unknown	unknown	50109	pose		1224	20140408	30	40	50109 pose 1224 seq 67	119	100	19	600	504.201680672269	-15.9663865546218
62	1	2	42.7	0.1	125	50109 pose 1224	68	Acute	1/1	1	unknown	unknown	50109	pose		1224	20140408	30	40	50109 pose 1224 seq 68	131	99	32.3232323232323	606.060606060606	458.015267175573	-24.4274809160305
63	0.9	2	21.3	0.2	125	50109 pose 1224	69	Acute	1/1	1	unknown	unknown	50109	pose		1224	20140408	30	40	50109 pose 1224 seq 69	157	100	57	600	382.165605095541	-36.3057324840764
64	0.2	2	32	0.05	125	50109 pose 1224	70	Acute	1/1	1	unknown	unknown	50109	pose		1224	20140408	30	40	50109 pose 1224 seq 70	100	99	1.01010101010101	606.060606060606	600	-0.999999999999991
65	0.7	4	42.7	0.05	93.8	50109 pose 1224	71	Acute	1/1	1	unknown	unknown	50109	pose		1224	20140408	30	40	50109 pose 1224 seq 71	105	99	6.06060606060606	606.060606060606	571.428571428571	-5.7142857142857
66	0.4	1	25.6	0.05	62.5	50109 pose 1224	72	Acute	1/1	1	unknown	unknown	50109	pose		1224	20140408	30	40	50109 pose 1224 seq 72	100	99.5	0.50251256281407	603.015075376884	600	-0.499999999999996
67	1	1	32	0.05	62.5	50109 pose 1224	73	Acute	1/1	1	unknown	unknown	50109	pose		1224	20140408	30	40	50109 pose 1224 seq 73	101	100	1	600	594.059405940594	-0.990099009900992
68	0.7	4	25.6	0.1	156.2	50109 pose 1224	74	Acute	1/1	1	unknown	unknown	50109	pose		1224	20140408	30	40	50109 pose 1224 seq 74	105	100	5	600	571.428571428571	-4.76190476190476
69	1	3	32	0.1	16	50109 pose 1224	75	Acute	1/1	1	unknown	unknown	50109	pose		1224	20140408	30	40	50109 pose 1224 seq 75	159	100	59	600	377.358490566038	-37.1069182389937
70	0.2	1	25.6	0.15	62.5	50163 pose 1206	1	Acute	1/1	1	etomidate	unknown	50163	pose		1206	20150415	30	40	50163 pose 1206 seq 1	123	122	0.819672131147541	491.803278688525	487.80487804878	-0.813008130081298
71	0.4	2	21.3	0.2	125	50163 pose 1206	2	Acute	1/1	1	etomidate	unknown	50163	pose		1206	20150415	30	40	50163 pose 1206 seq 2	127	123	3.2520325203252	487.80487804878	472.44094488189	-3.1496062992126
72	0.9	2	21.3	0.05	16	50163 pose 1206	3	Acute	1/1	1	etomidate	unknown	50163	pose		1206	20150415	30	40	50163 pose 1206 seq 3	125	124	0.806451612903226	483.870967741935	480	-0.800000000000001
73	0.7	1	42.7	0.1	93.8	50163 pose 1206	4	Acute	1/1	1	etomidate	unknown	50163	pose		1206	20150415	30	40	50163 pose 1206 seq 4	126	124	1.61290322580645	483.870967741935	476.190476190476	-1.58730158730159
74	0.6	1	25.6	0.2	156.2	50163 pose 1206	5	Acute	1/1	1	etomidate	unknown	50163	pose		1206	20150415	30	40	50163 pose 1206 seq 5	126	124	1.61290322580645	483.870967741935	476.190476190476	-1.58730158730159
75	0.3	1	21.3	0.1	125	50163 pose 1206	6	Acute	1/1	1	etomidate	unknown	50163	pose		1206	20150415	30	40	50163 pose 1206 seq 6	123	123.5	-0.404858299595142	485.82995951417	487.80487804878	0.406504065040657
76	0.2	4	32	0.2	93.8	50163 pose 1206	7	Acute	1/1	1	etomidate	unknown	50163	pose		1206	20150415	30	40	50163 pose 1206 seq 7	124	124	0	483.870967741935	483.870967741935	0
77	0.7	3	32	0.05	16	50163 pose 1206	8	Acute	1/1	1	etomidate	unknown	50163	pose		1206	20150415	30	40	50163 pose 1206 seq 8	125	124.5	0.401606425702811	481.927710843374	480	-0.400000000000005
78	0.9	3	21.3	0.1	93.8	50163 pose 1206	9	Acute	1/1	1	etomidate	unknown	50163	pose		1206	20150415	30	40	50163 pose 1206 seq 9	125	124	0.806451612903226	483.870967741935	480	-0.800000000000001
79	0.4	4	42.7	0.15	62.5	50163 pose 1206	10	Acute	1/1	1	etomidate	unknown	50163	pose		1206	20150415	30	40	50163 pose 1206 seq 10	126	122	3.27868852459016	491.803278688525	476.190476190476	-3.17460317460317
80	0.5	1	42.7	0.2	62.5	50163 pose 1206	11	Acute	1/1	1	etomidate	unknown	50163	pose		1206	20150415	30	40	50163 pose 1206 seq 11	125	124	0.806451612903226	483.870967741935	480	-0.800000000000001
81	0.4	2	42.7	0.15	62.5	50163 pose 1206	12	Acute	1/1	1	etomidate	unknown	50163	pose		1206	20150415	30	40	50163 pose 1206 seq 12	126	122	3.27868852459016	491.803278688525	476.190476190476	-3.17460317460317
82	0.3	3	32	0.15	16	50163 pose 1206	13	Acute	1/1	1	etomidate	unknown	50163	pose		1206	20150415	30	40	50163 pose 1206 seq 13	122	122.5	-0.408163265306122	489.795918367347	491.803278688525	0.409836065573772
83	0.7	3	42.7	0.2	156.2	50163 pose 1206	14	Acute	1/1	1	etomidate	unknown	50163	pose		1206	20150415	30	40	50163 pose 1206 seq 14	123	121.5	1.23456790123457	493.827160493827	487.80487804878	-1.21951219512194
84	0.8	4	42.7	0.15	62.5	50163 pose 1206	15	Acute	1/1	1	etomidate	unknown	50163	pose		1206	20150415	30	40	50163 pose 1206 seq 15	125	120	4.16666666666667	500	480	-4
85	0.2	2	32	0.15	156.2	50163 pose 1206	16	Acute	1/1	1	etomidate	unknown	50163	pose		1206	20150415	30	40	50163 pose 1206 seq 16	120	119	0.840336134453782	504.201680672269	500	-0.833333333333339
86	0.5	1	32	0.15	156.2	50163 pose 1206	17	Acute	1/1	1	etomidate	unknown	50163	pose		1206	20150415	30	40	50163 pose 1206 seq 17	123	121	1.65289256198347	495.867768595041	487.80487804878	-1.6260162601626
87	0.5	3	21.3	0.1	125	50163 pose 1206	18	Acute	1/1	1	etomidate	unknown	50163	pose		1206	20150415	30	40	50163 pose 1206 seq 18	122	120	1.66666666666667	500	491.803278688525	-1.63934426229508
88	0.6	1	21.3	0.15	16	50163 pose 1206	19	Acute	1/1	1	etomidate	unknown	50163	pose		1206	20150415	30	40	50163 pose 1206 seq 19	123	121	1.65289256198347	495.867768595041	487.80487804878	-1.6260162601626
89	0.2	2	25.6	0.05	62.5	50163 pose 1206	20	Acute	1/1	1	etomidate	unknown	50163	pose		1206	20150415	30	40	50163 pose 1206 seq 20	119	119	0	504.201680672269	504.201680672269	0
90	1	4	32	0.2	93.8	50163 pose 1206	21	Acute	1/1	1	etomidate	unknown	50163	pose		1206	20150415	30	40	50163 pose 1206 seq 21	125	120	4.16666666666667	500	480	-4
91	0.4	4	21.3	0.2	125	50163 pose 1206	22	Acute	1/1	1	etomidate	unknown	50163	pose		1206	20150415	30	40	50163 pose 1206 seq 22	121	116	4.31034482758621	517.241379310345	495.867768595041	-4.13223140495869
92	1	3	25.6	0.15	156.2	50163 pose 1206	24	Acute	1/1	1	etomidate	unknown	50163	pose		1206	20150415	30	40	50163 pose 1206 seq 24	121	118	2.54237288135593	508.474576271186	495.867768595041	-2.47933884297521
93	0.3	4	25.6	0.1	62.5	50163 pose 1206	25	Acute	1/1	1	etomidate	unknown	50163	pose		1206	20150415	30	40	50163 pose 1206 seq 25	116	116	0	517.241379310345	517.241379310345	0
94	0.9	2	32	0.15	156.2	50163 pose 1206	26	Acute	1/1	1	etomidate	unknown	50163	pose		1206	20150415	30	40	50163 pose 1206 seq 26	123	118	4.23728813559322	508.474576271186	487.80487804878	-4.0650406504065
95	0.5	2	21.3	0.15	156.2	50163 pose 1206	27	Acute	1/1	1	etomidate	unknown	50163	pose		1206	20150415	30	40	50163 pose 1206 seq 27	120	116	3.44827586206897	517.241379310345	500	-3.33333333333334
96	0.9	4	21.3	0.15	62.5	50163 pose 1206	28	Acute	1/1	1	etomidate	unknown	50163	pose		1206	20150415	30	40	50163 pose 1206 seq 28	123	116	6.03448275862069	517.241379310345	487.80487804878	-5.69105691056911
97	0.8	4	21.3	0.2	93.8	50163 pose 1206	29	Acute	1/1	1	etomidate	unknown	50163	pose		1206	20150415	30	40	50163 pose 1206 seq 29	120	115	4.34782608695652	521.739130434783	500	-4.16666666666667
98	0.9	4	32	0.1	156.2	50163 pose 1206	30	Acute	1/1	1	etomidate	unknown	50163	pose		1206	20150415	30	40	50163 pose 1206 seq 30	113	113	0	530.973451327434	530.973451327434	0
99	0.4	4	25.6	0.2	62.5	50163 pose 1206	31	Acute	1/1	1	etomidate	unknown	50163	pose		1206	20150415	30	40	50163 pose 1206 seq 31	121	113	7.07964601769912	530.973451327434	495.867768595041	-6.61157024793389
100	1	3	25.6	0.2	93.8	50163 pose 1206	32	Acute	1/1	1	etomidate	unknown	50163	pose		1206	20150415	30	40	50163 pose 1206 seq 32	120	115	4.34782608695652	521.739130434783	500	-4.16666666666667
101	0.7	3	32	0.2	16	50163 pose 1206	33	Acute	1/1	1	etomidate	unknown	50163	pose		1206	20150415	30	40	50163 pose 1206 seq 33	119	111	7.20720720720721	540.540540540541	504.201680672269	-6.72268907563024
102	0.9	3	42.7	0.15	62.5	50163 pose 1206	34	Acute	1/1	1	etomidate	unknown	50163	pose		1206	20150415	30	40	50163 pose 1206 seq 34	121	113	7.07964601769912	530.973451327434	495.867768595041	-6.61157024793389
103	0.8	2	21.3	0.15	16	50163 pose 1206	35	Acute	1/1	1	etomidate	unknown	50163	pose		1206	20150415	30	40	50163 pose 1206 seq 35	118	112	5.35714285714286	535.714285714286	508.474576271186	-5.08474576271186
104	0.2	1	25.6	0.15	125	50163 pose 1206	36	Acute	1/1	1	etomidate	unknown	50163	pose		1206	20150415	30	40	50163 pose 1206 seq 36	113	112	0.892857142857143	535.714285714286	530.973451327434	-0.884955752212382
105	0.6	1	42.7	0.05	16	50163 pose 1206	37	Acute	1/1	1	etomidate	unknown	50163	pose		1206	20150415	30	40	50163 pose 1206 seq 37	114	114	0	526.315789473684	526.315789473684	0
106	0.8	1	42.7	0.2	125	50163 pose 1206	38	Acute	1/1	1	etomidate	unknown	50163	pose		1206	20150415	30	40	50163 pose 1206 seq 38	119	113	5.30973451327434	530.973451327434	504.201680672269	-5.04201680672268
107	0.2	3	21.3	0.15	93.8	50163 pose 1206	39	Acute	1/1	1	etomidate	unknown	50163	pose		1206	20150415	30	40	50163 pose 1206 seq 39	113	112	0.892857142857143	535.714285714286	530.973451327434	-0.884955752212382
108	0.8	3	42.7	0.05	93.8	50163 pose 1206	40	Acute	1/1	1	etomidate	unknown	50163	pose		1206	20150415	30	40	50163 pose 1206 seq 40	112	112	0	535.714285714286	535.714285714286	0
109	1	1	25.6	0.15	93.8	50163 pose 1206	41	Acute	1/1	1	etomidate	unknown	50163	pose		1206	20150415	30	40	50163 pose 1206 seq 41	118	113	4.42477876106195	530.973451327434	508.474576271186	-4.23728813559322
110	0.5	2	25.6	0.2	16	50163 pose 1206	42	Acute	1/1	1	etomidate	unknown	50163	pose		1206	20150415	30	40	50163 pose 1206 seq 42	120	113	6.19469026548673	530.973451327434	500	-5.83333333333333
111	0.6	4	42.7	0.2	93.8	50163 pose 1206	43	Acute	1/1	1	etomidate	unknown	50163	pose		1206	20150415	30	40	50163 pose 1206 seq 43	118	112.5	4.88888888888889	533.333333333333	508.474576271186	-4.66101694915255
112	0.8	1	25.6	0.2	93.8	50163 pose 1206	44	Acute	1/1	1	etomidate	unknown	50163	pose		1206	20150415	30	40	50163 pose 1206 seq 44	118	111.5	5.82959641255605	538.116591928251	508.474576271186	-5.50847457627118
113	0.7	3	25.6	0.1	16	50163 pose 1206	45	Acute	1/1	1	etomidate	unknown	50163	pose		1206	20150415	30	40	50163 pose 1206 seq 45	121	113	7.07964601769912	530.973451327434	495.867768595041	-6.61157024793389
114	0.9	2	32	0.05	156.2	50163 pose 1206	46	Acute	1/1	1	etomidate	unknown	50163	pose		1206	20150415	30	40	50163 pose 1206 seq 46	115	113	1.76991150442478	530.973451327434	521.739130434783	-1.7391304347826
115	0.6	1	25.6	0.1	125	50163 pose 1206	47	Acute	1/1	1	etomidate	unknown	50163	pose		1206	20150415	30	40	50163 pose 1206 seq 47	116	113	2.65486725663717	530.973451327434	517.241379310345	-2.58620689655171
116	0.3	2	42.7	0.2	125	50163 pose 1206	48	Acute	1/1	1	etomidate	unknown	50163	pose		1206	20150415	30	40	50163 pose 1206 seq 48	115	112.5	2.22222222222222	533.333333333333	521.739130434783	-2.17391304347827
117	0.3	4	25.6	0.1	156.2	50163 pose 1206	49	Acute	1/1	1	etomidate	unknown	50163	pose		1206	20150415	30	40	50163 pose 1206 seq 49	114	114.5	-0.436681222707424	524.017467248908	526.315789473684	0.438596491228071
118	0.6	1	32	0.1	16	50163 pose 1206	51	Acute	1/1	1	etomidate	unknown	50163	pose		1206	20150415	30	40	50163 pose 1206 seq 51	118	114	3.50877192982456	526.315789473684	508.474576271186	-3.38983050847457
119	0.3	2	21.3	0.15	62.5	50163 pose 1206	52	Acute	1/1	1	etomidate	unknown	50163	pose		1206	20150415	30	40	50163 pose 1206 seq 52	114	114	0	526.315789473684	526.315789473684	0
120	0.8	2	21.3	0.05	125	50163 pose 1206	53	Acute	1/1	1	etomidate	unknown	50163	pose		1206	20150415	30	40	50163 pose 1206 seq 53	114	115	-0.869565217391304	521.739130434783	526.315789473684	0.877192982456128
121	0.2	2	42.7	0.1	62.5	50163 pose 1206	54	Acute	1/1	1	etomidate	unknown	50163	pose		1206	20150415	30	40	50163 pose 1206 seq 54	114	114	0	526.315789473684	526.315789473684	0
122	0.8	1	21.3	0.1	93.8	50163 pose 1206	55	Acute	1/1	1	etomidate	unknown	50163	pose		1206	20150415	30	40	50163 pose 1206 seq 55	118	113	4.42477876106195	530.973451327434	508.474576271186	-4.23728813559322
123	0.4	2	21.3	0.05	62.5	50163 pose 1206	56	Acute	1/1	1	etomidate	unknown	50163	pose		1206	20150415	30	40	50163 pose 1206 seq 56	116	116	0	517.241379310345	517.241379310345	0
124	0.5	3	21.3	0.1	16	50163 pose 1206	57	Acute	1/1	1	etomidate	unknown	50163	pose		1206	20150415	30	40	50163 pose 1206 seq 57	117	116	0.862068965517241	517.241379310345	512.820512820513	-0.854700854700866
125	0.5	3	25.6	0.05	156.2	50163 pose 1206	58	Acute	1/1	1	etomidate	unknown	50163	pose		1206	20150415	30	40	50163 pose 1206 seq 58	115	115	0	521.739130434783	521.739130434783	0
126	0.7	3	42.7	0.1	156.2	50163 pose 1206	59	Acute	1/1	1	etomidate	unknown	50163	pose		1206	20150415	30	40	50163 pose 1206 seq 59	125	115.5	8.22510822510823	519.480519480519	480	-7.59999999999999
127	0.6	3	42.7	0.05	16	50163 pose 1206	60	Acute	1/1	1	etomidate	unknown	50163	pose		1206	20150415	30	40	50163 pose 1206 seq 60	116	116	0	517.241379310345	517.241379310345	0
128	0.4	4	32	0.05	16	50163 pose 1206	61	Acute	1/1	1	etomidate	unknown	50163	pose		1206	20150415	30	40	50163 pose 1206 seq 61	114	114	0	526.315789473684	526.315789473684	0
129	0.3	2	42.7	0.1	125	50163 pose 1206	62	Acute	1/1	1	etomidate	unknown	50163	pose		1206	20150415	30	40	50163 pose 1206 seq 62	115	115.5	-0.432900432900433	519.480519480519	521.739130434783	0.434782608695664
130	0.5	4	32	0.2	156.2	50163 pose 1206	63	Acute	1/1	1	etomidate	unknown	50163	pose		1206	20150415	30	40	50163 pose 1206 seq 63	124	115	7.82608695652174	521.739130434783	483.870967741935	-7.25806451612903
131	0.6	4	21.3	0.05	93.8	50163 pose 1206	64	Acute	1/1	1	etomidate	unknown	50163	pose		1206	20150415	30	40	50163 pose 1206 seq 64	115	115	0	521.739130434783	521.739130434783	0
132	0.9	1	32	0.15	16	50163 pose 1206	66	Acute	1/1	1	etomidate	unknown	50163	pose		1206	20150415	30	40	50163 pose 1206 seq 66	122	115	6.08695652173913	521.739130434783	491.803278688525	-5.73770491803279
133	1	2	42.7	0.1	125	50163 pose 1206	67	Acute	1/1	1	etomidate	unknown	50163	pose		1206	20150415	30	40	50163 pose 1206 seq 67	120	115	4.34782608695652	521.739130434783	500	-4.16666666666667
134	0.9	2	21.3	0.2	125	50163 pose 1206	68	Acute	1/1	1	etomidate	unknown	50163	pose		1206	20150415	30	40	50163 pose 1206 seq 68	121	115	5.21739130434783	521.739130434783	495.867768595041	-4.95867768595042
135	0.2	2	32	0.05	125	50163 pose 1206	69	Acute	1/1	1	etomidate	unknown	50163	pose		1206	20150415	30	40	50163 pose 1206 seq 69	115	115	0	521.739130434783	521.739130434783	0
136	0.7	4	42.7	0.05	93.8	50163 pose 1206	70	Acute	1/1	1	etomidate	unknown	50163	pose		1206	20150415	30	40	50163 pose 1206 seq 70	115	116	-0.862068965517241	517.241379310345	521.739130434783	0.869565217391297
137	0.4	1	25.6	0.05	62.5	50163 pose 1206	71	Acute	1/1	1	etomidate	unknown	50163	pose		1206	20150415	30	40	50163 pose 1206 seq 71	116	115	0.869565217391304	521.739130434783	517.241379310345	-0.862068965517234
138	1	1	32	0.05	62.5	50163 pose 1206	72	Acute	1/1	1	etomidate	unknown	50163	pose		1206	20150415	30	40	50163 pose 1206 seq 72	119	116	2.58620689655172	517.241379310345	504.201680672269	-2.52100840336135
139	0.7	4	25.6	0.1	156.2	50163 pose 1206	73	Acute	1/1	1	etomidate	unknown	50163	pose		1206	20150415	30	40	50163 pose 1206 seq 73	122	115	6.08695652173913	521.739130434783	491.803278688525	-5.73770491803279
140	1	3	32	0.1	16	50163 pose 1206	74	Acute	1/1	1	etomidate	unknown	50163	pose		1206	20150415	30	40	50163 pose 1206 seq 74	121	116	4.31034482758621	517.241379310345	495.867768595041	-4.13223140495869
141	0.4	1	25.6	0.05	62.5	50162 pose 1237	1	Acute	1/1	1	unknown	unknown	50162	pose		1237	20150505	30	40	50162 pose 1237 seq 1	115	116	-0.862068965517241	517.241379310345	521.739130434783	0.869565217391297
142	0.4	4	42.7	0.15	62.5	50162 pose 1237	2	Acute	1/1	1	unknown	unknown	50162	pose		1237	20150505	30	40	50162 pose 1237 seq 2	116	116	0	517.241379310345	517.241379310345	0
143	0.6	1	32	0.1	16	50162 pose 1237	3	Acute	1/1	1	unknown	unknown	50162	pose		1237	20150505	30	40	50162 pose 1237 seq 3	115	117	-1.70940170940171	512.820512820513	521.739130434783	1.73913043478261
144	0.6	1	32	0.05	125	50162 pose 1237	4	Acute	1/1	1	unknown	unknown	50162	pose		1237	20150505	30	40	50162 pose 1237 seq 4	117	116	0.862068965517241	517.241379310345	512.820512820513	-0.854700854700866
145	0.6	1	25.6	0.2	156.2	50162 pose 1237	5	Acute	1/1	1	unknown	unknown	50162	pose		1237	20150505	30	40	50162 pose 1237 seq 5	118	116	1.72413793103448	517.241379310345	508.474576271186	-1.6949152542373
146	0.8	4	42.7	0.15	62.5	50162 pose 1237	6	Acute	1/1	1	unknown	unknown	50162	pose		1237	20150505	30	40	50162 pose 1237 seq 6	124	117	5.98290598290598	512.820512820513	483.870967741935	-5.64516129032258
147	0.9	3	21.3	0.1	93.8	50162 pose 1237	7	Acute	1/1	1	unknown	unknown	50162	pose		1237	20150505	30	40	50162 pose 1237 seq 7	124	118	5.08474576271186	508.474576271186	483.870967741935	-4.83870967741935
148	0.2	2	25.6	0.05	62.5	50162 pose 1237	8	Acute	1/1	1	unknown	unknown	50162	pose		1237	20150505	30	40	50162 pose 1237 seq 8	119	119	0	504.201680672269	504.201680672269	0
149	0.8	2	21.3	0.15	16	50162 pose 1237	9	Acute	1/1	1	unknown	unknown	50162	pose		1237	20150505	30	40	50162 pose 1237 seq 9	124	118	5.08474576271186	508.474576271186	483.870967741935	-4.83870967741935
150	0.8	4	21.3	0.2	93.8	50162 pose 1237	10	Acute	1/1	1	unknown	unknown	50162	pose		1237	20150505	30	40	50162 pose 1237 seq 10	124	119	4.20168067226891	504.201680672269	483.870967741935	-4.03225806451613
151	0.2	1	25.6	0.15	125	50162 pose 1237	11	Acute	1/1	1	unknown	unknown	50162	pose		1237	20150505	30	40	50162 pose 1237 seq 11	120	120	0	500	500	0
152	0.8	1	21.3	0.1	93.8	50162 pose 1237	12	Acute	1/1	1	unknown	unknown	50162	pose		1237	20150505	30	40	50162 pose 1237 seq 12	121	118.5	2.10970464135021	506.329113924051	495.867768595041	-2.06611570247935
153	0.5	1	42.7	0.2	62.5	50162 pose 1237	13	Acute	1/1	1	unknown	unknown	50162	pose		1237	20150505	30	40	50162 pose 1237 seq 13	120	119	0.840336134453782	504.201680672269	500	-0.833333333333339
154	0.8	2	21.3	0.05	125	50162 pose 1237	14	Acute	1/1	1	unknown	unknown	50162	pose		1237	20150505	30	40	50162 pose 1237 seq 14	119	119	0	504.201680672269	504.201680672269	0
155	0.4	2	21.3	0.2	125	50162 pose 1237	15	Acute	1/1	1	unknown	unknown	50162	pose		1237	20150505	30	40	50162 pose 1237 seq 15	119	119	0	504.201680672269	504.201680672269	0
156	1	4	25.6	0.05	93.8	50162 pose 1237	16	Acute	1/1	1	unknown	unknown	50162	pose		1237	20150505	30	40	50162 pose 1237 seq 16	119	119	0	504.201680672269	504.201680672269	0
157	1	2	42.7	0.1	125	50162 pose 1237	17	Acute	1/1	1	unknown	unknown	50162	pose		1237	20150505	30	40	50162 pose 1237 seq 17	125	118.5	5.48523206751055	506.329113924051	480	-5.20000000000001
158	0.5	3	25.6	0.05	156.2	50162 pose 1237	18	Acute	1/1	1	unknown	unknown	50162	pose		1237	20150505	30	40	50162 pose 1237 seq 18	120	120	0	500	500	0
159	0.7	3	32	0.05	16	50162 pose 1237	19	Acute	1/1	1	unknown	unknown	50162	pose		1237	20150505	30	40	50162 pose 1237 seq 19	120	120	0	500	500	0
160	0.6	1	25.6	0.1	125	50162 pose 1237	20	Acute	1/1	1	unknown	unknown	50162	pose		1237	20150505	30	40	50162 pose 1237 seq 20	120	120	0	500	500	0
161	0.7	3	32	0.2	16	50162 pose 1237	21	Acute	1/1	1	unknown	unknown	50162	pose		1237	20150505	30	40	50162 pose 1237 seq 21	126	120	5	500	476.190476190476	-4.76190476190476
162	0.4	2	42.7	0.15	62.5	50162 pose 1237	22	Acute	1/1	1	unknown	unknown	50162	pose		1237	20150505	30	40	50162 pose 1237 seq 22	121	121	0	495.867768595041	495.867768595041	0
163	0.6	1	42.7	0.05	16	50162 pose 1237	23	Acute	1/1	1	unknown	unknown	50162	pose		1237	20150505	30	40	50162 pose 1237 seq 23	121	120.5	0.4149377593361	497.925311203319	495.867768595041	-0.413223140495871
164	0.5	1	32	0.15	156.2	50162 pose 1237	24	Acute	1/1	1	unknown	unknown	50162	pose		1237	20150505	30	40	50162 pose 1237 seq 24	121	122	-0.819672131147541	491.803278688525	495.867768595041	0.826446280991732
165	0.7	4	25.6	0.1	156.2	50162 pose 1237	25	Acute	1/1	1	unknown	unknown	50162	pose		1237	20150505	30	40	50162 pose 1237 seq 25	123	121	1.65289256198347	495.867768595041	487.80487804878	-1.6260162601626
166	1	1	25.6	0.15	93.8	50162 pose 1237	26	Acute	1/1	1	unknown	unknown	50162	pose		1237	20150505	30	40	50162 pose 1237 seq 26	127	122	4.0983606557377	491.803278688525	472.44094488189	-3.93700787401574
167	0.9	4	21.3	0.15	62.5	50162 pose 1237	27	Acute	1/1	1	unknown	unknown	50162	pose		1237	20150505	30	40	50162 pose 1237 seq 27	126	122	3.27868852459016	491.803278688525	476.190476190476	-3.17460317460317
168	0.6	4	42.7	0.2	93.8	50162 pose 1237	28	Acute	1/1	1	unknown	unknown	50162	pose		1237	20150505	30	40	50162 pose 1237 seq 28	128	123	4.0650406504065	487.80487804878	468.75	-3.90625
169	0.9	4	32	0.1	156.2	50162 pose 1237	29	Acute	1/1	1	unknown	unknown	50162	pose		1237	20150505	30	40	50162 pose 1237 seq 29	128	123	4.0650406504065	487.80487804878	468.75	-3.90625
170	0.3	4	32	0.05	125	50162 pose 1237	30	Acute	1/1	1	unknown	unknown	50162	pose		1237	20150505	30	40	50162 pose 1237 seq 30	123	124	-0.806451612903226	483.870967741935	487.80487804878	0.813008130081301
171	0.2	3	21.3	0.15	93.8	50162 pose 1237	31	Acute	1/1	1	unknown	unknown	50162	pose		1237	20150505	30	40	50162 pose 1237 seq 31	124	124	0	483.870967741935	483.870967741935	0
172	0.3	3	42.7	0.1	156.2	50162 pose 1237	32	Acute	1/1	1	unknown	unknown	50162	pose		1237	20150505	30	40	50162 pose 1237 seq 32	124	124	0	483.870967741935	483.870967741935	0
173	0.7	3	25.6	0.1	16	50162 pose 1237	33	Acute	1/1	1	unknown	unknown	50162	pose		1237	20150505	30	40	50162 pose 1237 seq 33	128	124	3.2258064516129	483.870967741935	468.75	-3.125
174	0.6	4	21.3	0.05	93.8	50162 pose 1237	34	Acute	1/1	1	unknown	unknown	50162	pose		1237	20150505	30	40	50162 pose 1237 seq 34	124	124	0	483.870967741935	483.870967741935	0
175	0.9	3	42.7	0.15	62.5	50162 pose 1237	35	Acute	1/1	1	unknown	unknown	50162	pose		1237	20150505	30	40	50162 pose 1237 seq 35	128	124	3.2258064516129	483.870967741935	468.75	-3.125
176	0.9	2	32	0.15	156.2	50162 pose 1237	36	Acute	1/1	1	unknown	unknown	50162	pose		1237	20150505	30	40	50162 pose 1237 seq 36	117	125	-6.4	480	512.820512820513	6.83760683760684
177	0.3	1	21.3	0.1	125	50162 pose 1237	37	Acute	1/1	1	unknown	unknown	50162	pose		1237	20150505	30	40	50162 pose 1237 seq 37	125	125	0	480	480	0
178	0.9	1	32	0.15	16	50162 pose 1237	38	Acute	1/1	1	unknown	unknown	50162	pose		1237	20150505	30	40	50162 pose 1237 seq 38	129	125	3.2	480	465.116279069767	-3.10077519379846
179	1	3	25.6	0.2	93.8	50162 pose 1237	39	Acute	1/1	1	unknown	unknown	50162	pose		1237	20150505	30	40	50162 pose 1237 seq 39	130	125.5	3.58565737051793	478.08764940239	461.538461538462	-3.46153846153845
180	0.3	2	21.3	0.15	62.5	50162 pose 1237	40	Acute	1/1	1	unknown	unknown	50162	pose		1237	20150505	30	40	50162 pose 1237 seq 40	126	126	0	476.190476190476	476.190476190476	0
181	0.4	4	25.6	0.2	62.5	50162 pose 1237	41	Acute	1/1	1	unknown	unknown	50162	pose		1237	20150505	30	40	50162 pose 1237 seq 41	124	126	-1.58730158730159	476.190476190476	483.870967741935	1.61290322580645
182	0.7	1	42.7	0.1	93.8	50162 pose 1237	42	Acute	1/1	1	unknown	unknown	50162	pose		1237	20150505	30	40	50162 pose 1237 seq 42	129	126	2.38095238095238	476.190476190476	465.116279069767	-2.32558139534885
183	0.5	4	32	0.2	156.2	50162 pose 1237	43	Acute	1/1	1	unknown	unknown	50162	pose		1237	20150505	30	40	50162 pose 1237 seq 43	129	126	2.38095238095238	476.190476190476	465.116279069767	-2.32558139534885
184	0.2	4	32	0.2	93.8	50162 pose 1237	44	Acute	1/1	1	unknown	unknown	50162	pose		1237	20150505	30	40	50162 pose 1237 seq 44	125	116.5	7.29613733905579	515.021459227468	480	-6.80000000000001
185	0.8	1	42.7	0.2	125	50162 pose 1237	45	Acute	1/1	1	unknown	unknown	50162	pose		1237	20150505	30	40	50162 pose 1237 seq 45	131	125.5	4.38247011952191	478.08764940239	458.015267175573	-4.19847328244274
186	0.4	4	32	0.05	16	50162 pose 1237	46	Acute	1/1	1	unknown	unknown	50162	pose		1237	20150505	30	40	50162 pose 1237 seq 46	126	127	-0.78740157480315	472.44094488189	476.190476190476	0.793650793650794
187	0.2	2	32	0.05	125	50162 pose 1237	47	Acute	1/1	1	unknown	unknown	50162	pose		1237	20150505	30	40	50162 pose 1237 seq 47	126	126	0	476.190476190476	476.190476190476	0
188	0.2	2	42.7	0.1	62.5	50162 pose 1237	48	Acute	1/1	1	unknown	unknown	50162	pose		1237	20150505	30	40	50162 pose 1237 seq 48	126	127	-0.78740157480315	472.44094488189	476.190476190476	0.793650793650794
189	0.5	3	21.3	0.1	125	50162 pose 1237	49	Acute	1/1	1	unknown	unknown	50162	pose		1237	20150505	30	40	50162 pose 1237 seq 49	122.5	126.5	-3.16205533596838	474.308300395257	489.795918367347	3.26530612244897
190	1	3	32	0.1	16	50162 pose 1237	50	Acute	1/1	1	unknown	unknown	50162	pose		1237	20150505	30	40	50162 pose 1237 seq 50	133	128	3.90625	468.75	451.127819548872	-3.7593984962406
191	0.7	3	42.7	0.1	156.2	50162 pose 1237	51	Acute	1/1	1	unknown	unknown	50162	pose		1237	20150505	30	40	50162 pose 1237 seq 51	132	128	3.125	468.75	454.545454545455	-3.03030303030303
192	0.3	2	42.7	0.2	125	50162 pose 1237	52	Acute	1/1	1	unknown	unknown	50162	pose		1237	20150505	30	40	50162 pose 1237 seq 52	128	128	0	468.75	468.75	0
193	1	3	25.6	0.15	156.2	50162 pose 1237	53	Acute	1/1	1	unknown	unknown	50162	pose		1237	20150505	30	40	50162 pose 1237 seq 53	132	127	3.93700787401575	472.44094488189	454.545454545455	-3.78787878787879
194	0.8	1	25.6	0.2	93.8	50162 pose 1237	54	Acute	1/1	1	unknown	unknown	50162	pose		1237	20150505	30	40	50162 pose 1237 seq 54	131	128	2.34375	468.75	458.015267175573	-2.29007633587786
195	0.2	1	25.6	0.15	62.5	50162 pose 1237	55	Acute	1/1	1	unknown	unknown	50162	pose		1237	20150505	30	40	50162 pose 1237 seq 55	128	121	5.78512396694215	495.867768595041	468.75	-5.46875
196	0.9	2	21.3	0.05	16	50162 pose 1237	56	Acute	1/1	1	unknown	unknown	50162	pose		1237	20150505	30	40	50162 pose 1237 seq 56	127	121	4.95867768595041	495.867768595041	472.44094488189	-4.72440944881889
197	0.6	3	42.7	0.05	16	50162 pose 1237	57	Acute	1/1	1	unknown	unknown	50162	pose		1237	20150505	30	40	50162 pose 1237 seq 57	127	127	0	472.44094488189	472.44094488189	0
198	1	1	32	0.05	62.5	50162 pose 1237	58	Acute	1/1	1	unknown	unknown	50162	pose		1237	20150505	30	40	50162 pose 1237 seq 58	127	124	2.41935483870968	483.870967741935	472.44094488189	-2.36220472440945
199	0.7	4	42.7	0.05	93.8	50162 pose 1237	59	Acute	1/1	1	unknown	unknown	50162	pose		1237	20150505	30	40	50162 pose 1237 seq 59	128	127	0.78740157480315	472.44094488189	468.75	-0.781250000000003
200	0.5	3	21.3	0.1	16	50162 pose 1237	60	Acute	1/1	1	unknown	unknown	50162	pose		1237	20150505	30	40	50162 pose 1237 seq 60	126	127	-0.78740157480315	472.44094488189	476.190476190476	0.793650793650794
201	0.3	3	32	0.15	16	50162 pose 1237	61	Acute	1/1	1	unknown	unknown	50162	pose		1237	20150505	30	40	50162 pose 1237 seq 61	127	124.5	2.00803212851406	481.927710843374	472.44094488189	-1.96850393700788
202	0.4	2	21.3	0.05	62.5	50162 pose 1237	62	Acute	1/1	1	unknown	unknown	50162	pose		1237	20150505	30	40	50162 pose 1237 seq 62	127	127.5	-0.392156862745098	470.588235294118	472.44094488189	0.393700787401583
203	0.3	2	42.7	0.1	125	50162 pose 1237	63	Acute	1/1	1	unknown	unknown	50162	pose		1237	20150505	30	40	50162 pose 1237 seq 63	127	128	-0.78125	468.75	472.44094488189	0.787401574803152
204	0.3	4	25.6	0.1	62.5	50162 pose 1237	64	Acute	1/1	1	unknown	unknown	50162	pose		1237	20150505	30	40	50162 pose 1237 seq 64	127	128	-0.78125	468.75	472.44094488189	0.787401574803152
205	0.8	3	42.7	0.05	93.8	50162 pose 1237	65	Acute	1/1	1	unknown	unknown	50162	pose		1237	20150505	30	40	50162 pose 1237 seq 65	128	128	0	468.75	468.75	0
206	1	4	32	0.2	93.8	50162 pose 1237	66	Acute	1/1	1	unknown	unknown	50162	pose		1237	20150505	30	40	50162 pose 1237 seq 66	134	128	4.6875	468.75	447.761194029851	-4.47761194029851
207	0.9	2	32	0.05	156.2	50162 pose 1237	67	Acute	1/1	1	unknown	unknown	50162	pose		1237	20150505	30	40	50162 pose 1237 seq 67	127	128.5	-1.16731517509728	466.92607003891	472.44094488189	1.18110236220473
208	0.4	4	21.3	0.2	125	50162 pose 1237	68	Acute	1/1	1	unknown	unknown	50162	pose		1237	20150505	30	40	50162 pose 1237 seq 68	130	129	0.775193798449612	465.116279069767	461.538461538462	-0.769230769230762
209	0.2	2	32	0.15	156.2	50162 pose 1237	69	Acute	1/1	1	unknown	unknown	50162	pose		1237	20150505	30	40	50162 pose 1237 seq 69	129	128.5	0.389105058365759	466.92607003891	465.116279069767	-0.38759689922481
210	0.6	1	21.3	0.15	16	50162 pose 1237	70	Acute	1/1	1	unknown	unknown	50162	pose		1237	20150505	30	40	50162 pose 1237 seq 70	132	128.5	2.72373540856031	466.92607003891	454.545454545455	-2.65151515151515
211	0.3	4	25.6	0.1	156.2	50162 pose 1237	71	Acute	1/1	1	unknown	unknown	50162	pose		1237	20150505	30	40	50162 pose 1237 seq 71	129	129	0	465.116279069767	465.116279069767	0
212	0.7	3	42.7	0.2	156.2	50162 pose 1237	72	Acute	1/1	1	unknown	unknown	50162	pose		1237	20150505	30	40	50162 pose 1237 seq 72	134	129	3.87596899224806	465.116279069767	447.761194029851	-3.73134328358208
213	0.5	2	21.3	0.15	156.2	50162 pose 1237	73	Acute	1/1	1	unknown	unknown	50162	pose		1237	20150505	30	40	50162 pose 1237 seq 73	131	129	1.55038759689922	465.116279069767	458.015267175573	-1.5267175572519
214	0.9	2	21.3	0.2	125	50162 pose 1237	74	Acute	1/1	1	unknown	unknown	50162	pose		1237	20150505	30	40	50162 pose 1237 seq 74	134	129	3.87596899224806	465.116279069767	447.761194029851	-3.73134328358208
215	0.5	2	25.6	0.2	16	50162 pose 1237	75	Acute	1/1	1	unknown	unknown	50162	pose		1237	20150505	30	40	50162 pose 1237 seq 75	131	129	1.55038759689922	465.116279069767	458.015267175573	-1.5267175572519
216	0.4	1	25.6	0.05	62.5	50147 pose 1206	1	Acute	1/1	1	unknown	unknown	50147	pose		1206	20150603	30	40	50147 pose 1206 seq 1	98	98	0	612.244897959184	612.244897959184	0
217	0.4	4	42.7	0.15	62.5	50147 pose 1206	2	Acute	1/1	1	unknown	unknown	50147	pose		1206	20150603	30	40	50147 pose 1206 seq 2	98	98	0	612.244897959184	612.244897959184	0
218	0.6	1	32	0.1	16	50147 pose 1206	3	Acute	1/1	1	unknown	unknown	50147	pose		1206	20150603	30	40	50147 pose 1206 seq 3	99	98	1.02040816326531	612.244897959184	606.060606060606	-1.01010101010101
219	0.6	1	32	0.05	125	50147 pose 1206	4	Acute	1/1	1	unknown	unknown	50147	pose		1206	20150603	30	40	50147 pose 1206 seq 4	98	98	0	612.244897959184	612.244897959184	0
220	0.6	1	25.6	0.2	156.2	50147 pose 1206	5	Acute	1/1	1	unknown	unknown	50147	pose		1206	20150603	30	40	50147 pose 1206 seq 5	101	98	3.06122448979592	612.244897959184	594.059405940594	-2.97029702970296
221	0.8	4	42.7	0.15	62.5	50147 pose 1206	6	Acute	1/1	1	unknown	unknown	50147	pose		1206	20150603	30	40	50147 pose 1206 seq 6	99.5	98	1.53061224489796	612.244897959184	603.015075376884	-1.50753768844221
222	0.9	3	21.3	0.1	93.8	50147 pose 1206	7	Acute	1/1	1	unknown	unknown	50147	pose		1206	20150603	30	40	50147 pose 1206 seq 7	106	97	9.27835051546392	618.556701030928	566.037735849057	-8.49056603773584
223	0.2	2	25.6	0.05	62.5	50147 pose 1206	8	Acute	1/1	1	unknown	unknown	50147	pose		1206	20150603	30	40	50147 pose 1206 seq 8	98	98	0	612.244897959184	612.244897959184	0
224	0.8	2	21.3	0.15	16	50147 pose 1206	9	Acute	1/1	1	unknown	unknown	50147	pose		1206	20150603	30	40	50147 pose 1206 seq 9	111	98	13.265306122449	612.244897959184	540.540540540541	-11.7117117117117
225	0.8	4	21.3	0.2	93.8	50147 pose 1206	10	Acute	1/1	1	unknown	unknown	50147	pose		1206	20150603	30	40	50147 pose 1206 seq 10	100	98	2.04081632653061	612.244897959184	600	-1.99999999999999
226	0.2	1	25.6	0.15	125	50147 pose 1206	11	Acute	1/1	1	unknown	unknown	50147	pose		1206	20150603	30	40	50147 pose 1206 seq 11	98	98	0	612.244897959184	612.244897959184	0
227	0.8	1	21.3	0.1	93.8	50147 pose 1206	12	Acute	1/1	1	unknown	unknown	50147	pose		1206	20150603	30	40	50147 pose 1206 seq 12	99	98	1.02040816326531	612.244897959184	606.060606060606	-1.01010101010101
228	0.5	1	42.7	0.2	62.5	50147 pose 1206	13	Acute	1/1	1	unknown	unknown	50147	pose		1206	20150603	30	40	50147 pose 1206 seq 13	99	98	1.02040816326531	612.244897959184	606.060606060606	-1.01010101010101
229	0.8	2	21.3	0.05	125	50147 pose 1206	14	Acute	1/1	1	unknown	unknown	50147	pose		1206	20150603	30	40	50147 pose 1206 seq 14	97	97	0	618.556701030928	618.556701030928	0
230	0.4	2	21.3	0.2	125	50147 pose 1206	15	Acute	1/1	1	unknown	unknown	50147	pose		1206	20150603	30	40	50147 pose 1206 seq 15	98	97.5	0.512820512820513	615.384615384615	612.244897959184	-0.510204081632658
231	1	4	25.6	0.05	93.8	50147 pose 1206	16	Acute	1/1	1	unknown	unknown	50147	pose		1206	20150603	30	40	50147 pose 1206 seq 16	97	97	0	618.556701030928	618.556701030928	0
232	1	2	42.7	0.1	125	50147 pose 1206	17	Acute	1/1	1	unknown	unknown	50147	pose		1206	20150603	30	40	50147 pose 1206 seq 17	102	97	5.15463917525773	618.556701030928	588.235294117647	-4.90196078431372
233	0.5	3	25.6	0.05	156.2	50147 pose 1206	18	Acute	1/1	1	unknown	unknown	50147	pose		1206	20150603	30	40	50147 pose 1206 seq 18	97	97	0	618.556701030928	618.556701030928	0
234	0.7	3	32	0.05	16	50147 pose 1206	19	Acute	1/1	1	unknown	unknown	50147	pose		1206	20150603	30	40	50147 pose 1206 seq 19	97	97	0	618.556701030928	618.556701030928	0
235	0.6	1	25.6	0.1	125	50147 pose 1206	20	Acute	1/1	1	unknown	unknown	50147	pose		1206	20150603	30	40	50147 pose 1206 seq 20	98	97	1.03092783505155	618.556701030928	612.244897959184	-1.02040816326531
236	0.7	3	32	0.2	16	50147 pose 1206	21	Acute	1/1	1	unknown	unknown	50147	pose		1206	20150603	30	40	50147 pose 1206 seq 21	116	98	18.3673469387755	612.244897959184	517.241379310345	-15.5172413793103
237	0.4	2	42.7	0.15	62.5	50147 pose 1206	22	Acute	1/1	1	unknown	unknown	50147	pose		1206	20150603	30	40	50147 pose 1206 seq 22	97	97	0	618.556701030928	618.556701030928	0
238	0.6	1	42.7	0.05	16	50147 pose 1206	23	Acute	1/1	1	unknown	unknown	50147	pose		1206	20150603	30	40	50147 pose 1206 seq 23	98	98	0	612.244897959184	612.244897959184	0
239	0.5	1	32	0.15	156.2	50147 pose 1206	24	Acute	1/1	1	unknown	unknown	50147	pose		1206	20150603	30	40	50147 pose 1206 seq 24	99	98	1.02040816326531	612.244897959184	606.060606060606	-1.01010101010101
240	0.7	4	25.6	0.1	156.2	50147 pose 1206	25	Acute	1/1	1	unknown	unknown	50147	pose		1206	20150603	30	40	50147 pose 1206 seq 25	102	98	4.08163265306122	612.244897959184	588.235294117647	-3.92156862745097
241	1	1	25.6	0.15	93.8	50147 pose 1206	26	Acute	1/1	1	unknown	unknown	50147	pose		1206	20150603	30	40	50147 pose 1206 seq 26	105	98	7.14285714285714	612.244897959184	571.428571428571	-6.66666666666666
242	0.9	4	21.3	0.15	62.5	50147 pose 1206	27	Acute	1/1	1	unknown	unknown	50147	pose		1206	20150603	30	40	50147 pose 1206 seq 27	120	99	21.2121212121212	606.060606060606	500	-17.5
243	0.6	4	42.7	0.2	93.8	50147 pose 1206	28	Acute	1/1	1	unknown	unknown	50147	pose		1206	20150603	30	40	50147 pose 1206 seq 28	111	98	13.265306122449	612.244897959184	540.540540540541	-11.7117117117117
244	0.9	4	32	0.1	156.2	50147 pose 1206	29	Acute	1/1	1	unknown	unknown	50147	pose		1206	20150603	30	40	50147 pose 1206 seq 29	109	99	10.1010101010101	606.060606060606	550.45871559633	-9.17431192660549
245	0.3	4	32	0.05	125	50147 pose 1206	30	Acute	1/1	1	unknown	unknown	50147	pose		1206	20150603	30	40	50147 pose 1206 seq 30	100	99	1.01010101010101	606.060606060606	600	-0.999999999999991
246	0.2	3	21.3	0.15	93.8	50147 pose 1206	31	Acute	1/1	1	unknown	unknown	50147	pose		1206	20150603	30	40	50147 pose 1206 seq 31	100	100	0	600	600	0
247	0.3	3	42.7	0.1	156.2	50147 pose 1206	32	Acute	1/1	1	unknown	unknown	50147	pose		1206	20150603	30	40	50147 pose 1206 seq 32	99	99	0	606.060606060606	606.060606060606	0
248	0.7	3	25.6	0.1	16	50147 pose 1206	33	Acute	1/1	1	unknown	unknown	50147	pose		1206	20150603	30	40	50147 pose 1206 seq 33	103	99	4.04040404040404	606.060606060606	582.52427184466	-3.88349514563105
249	0.6	4	21.3	0.05	93.8	50147 pose 1206	34	Acute	1/1	1	unknown	unknown	50147	pose		1206	20150603	30	40	50147 pose 1206 seq 34	99	99	0	606.060606060606	606.060606060606	0
250	0.9	3	42.7	0.15	62.5	50147 pose 1206	35	Acute	1/1	1	unknown	unknown	50147	pose		1206	20150603	30	40	50147 pose 1206 seq 35	118.5	99	19.6969696969697	606.060606060606	506.329113924051	-16.4556962025316
251	0.9	2	32	0.15	156.2	50147 pose 1206	36	Acute	1/1	1	unknown	unknown	50147	pose		1206	20150603	30	40	50147 pose 1206 seq 36	109	96	13.5416666666667	625	550.45871559633	-11.9266055045871
252	0.3	1	21.3	0.1	125	50147 pose 1206	37	Acute	1/1	1	unknown	unknown	50147	pose		1206	20150603	30	40	50147 pose 1206 seq 37	98	97	1.03092783505155	618.556701030928	612.244897959184	-1.02040816326531
253	0.9	1	32	0.15	16	50147 pose 1206	38	Acute	1/1	1	unknown	unknown	50147	pose		1206	20150603	30	40	50147 pose 1206 seq 38	104	99	5.05050505050505	606.060606060606	576.923076923077	-4.8076923076923
254	1	3	25.6	0.2	93.8	50147 pose 1206	39	Acute	1/1	1	unknown	unknown	50147	pose		1206	20150603	30	40	50147 pose 1206 seq 39	119	99	20.2020202020202	606.060606060606	504.201680672269	-16.8067226890756
255	0.3	2	21.3	0.15	62.5	50147 pose 1206	40	Acute	1/1	1	unknown	unknown	50147	pose		1206	20150603	30	40	50147 pose 1206 seq 40	99	99	0	606.060606060606	606.060606060606	0
256	0.4	4	25.6	0.2	62.5	50147 pose 1206	41	Acute	1/1	1	unknown	unknown	50147	pose		1206	20150603	30	40	50147 pose 1206 seq 41	102	100	2	600	588.235294117647	-1.96078431372549
257	0.7	1	42.7	0.1	93.8	50147 pose 1206	42	Acute	1/1	1	unknown	unknown	50147	pose		1206	20150603	30	40	50147 pose 1206 seq 42	100	100	0	600	600	0
258	0.5	4	32	0.2	156.2	50147 pose 1206	43	Acute	1/1	1	unknown	unknown	50147	pose		1206	20150603	30	40	50147 pose 1206 seq 43	109.5	100	9.5	600	547.945205479452	-8.67579908675799
259	0.2	4	32	0.2	93.8	50147 pose 1206	44	Acute	1/1	1	unknown	unknown	50147	pose		1206	20150603	30	40	50147 pose 1206 seq 44	100	100	0	600	600	0
260	0.8	1	42.7	0.2	125	50147 pose 1206	45	Acute	1/1	1	unknown	unknown	50147	pose		1206	20150603	30	40	50147 pose 1206 seq 45	108	100	8	600	555.555555555556	-7.40740740740741
261	0.4	4	32	0.05	16	50147 pose 1206	46	Acute	1/1	1	unknown	unknown	50147	pose		1206	20150603	30	40	50147 pose 1206 seq 46	100	99.5	0.50251256281407	603.015075376884	600	-0.499999999999996
262	0.2	2	32	0.05	125	50147 pose 1206	47	Acute	1/1	1	unknown	unknown	50147	pose		1206	20150603	30	40	50147 pose 1206 seq 47	100	99	1.01010101010101	606.060606060606	600	-0.999999999999991
263	0.2	2	42.7	0.1	62.5	50147 pose 1206	48	Acute	1/1	1	unknown	unknown	50147	pose		1206	20150603	30	40	50147 pose 1206 seq 48	99	99	0	606.060606060606	606.060606060606	0
264	0.5	3	21.3	0.1	125	50147 pose 1206	49	Acute	1/1	1	unknown	unknown	50147	pose		1206	20150603	30	40	50147 pose 1206 seq 49	97	97	0	618.556701030928	618.556701030928	0
265	1	3	32	0.1	16	50147 pose 1206	50	Acute	1/1	1	unknown	unknown	50147	pose		1206	20150603	30	40	50147 pose 1206 seq 50	108	96	12.5	625	555.555555555556	-11.1111111111111
266	0.7	3	42.7	0.1	156.2	50147 pose 1206	51	Acute	1/1	1	unknown	unknown	50147	pose		1206	20150603	30	40	50147 pose 1206 seq 51	101	98	3.06122448979592	612.244897959184	594.059405940594	-2.97029702970296
267	0.3	2	42.7	0.2	125	50147 pose 1206	52	Acute	1/1	1	unknown	unknown	50147	pose		1206	20150603	30	40	50147 pose 1206 seq 52	98	97	1.03092783505155	618.556701030928	612.244897959184	-1.02040816326531
268	1	3	25.6	0.15	156.2	50147 pose 1206	53	Acute	1/1	1	unknown	unknown	50147	pose		1206	20150603	30	40	50147 pose 1206 seq 53	98	99	-1.01010101010101	606.060606060606	612.244897959184	1.02040816326531
269	0.8	1	25.6	0.2	93.8	50147 pose 1206	54	Acute	1/1	1	unknown	unknown	50147	pose		1206	20150603	30	40	50147 pose 1206 seq 54	106	99	7.07070707070707	606.060606060606	566.037735849057	-6.60377358490565
270	0.2	1	25.6	0.15	62.5	50147 pose 1206	55	Acute	1/1	1	unknown	unknown	50147	pose		1206	20150603	30	40	50147 pose 1206 seq 55	100	100	0	600	600	0
271	0.9	2	21.3	0.05	16	50147 pose 1206	56	Acute	1/1	1	unknown	unknown	50147	pose		1206	20150603	30	40	50147 pose 1206 seq 56	100	100	0	600	600	0
272	0.6	3	42.7	0.05	16	50147 pose 1206	57	Acute	1/1	1	unknown	unknown	50147	pose		1206	20150603	30	40	50147 pose 1206 seq 57	100	100	0	600	600	0
273	1	1	32	0.05	62.5	50147 pose 1206	58	Acute	1/1	1	unknown	unknown	50147	pose		1206	20150603	30	40	50147 pose 1206 seq 58	100	100	0	600	600	0
274	0.7	4	42.7	0.05	93.8	50147 pose 1206	59	Acute	1/1	1	unknown	unknown	50147	pose		1206	20150603	30	40	50147 pose 1206 seq 59	100	100	0	600	600	0
275	0.5	3	21.3	0.1	16	50147 pose 1206	60	Acute	1/1	1	unknown	unknown	50147	pose		1206	20150603	30	40	50147 pose 1206 seq 60	101	100	1	600	594.059405940594	-0.990099009900992
276	0.3	3	32	0.15	16	50147 pose 1206	61	Acute	1/1	1	unknown	unknown	50147	pose		1206	20150603	30	40	50147 pose 1206 seq 61	99	100	-1	600	606.060606060606	1.010101010101
277	0.4	2	21.3	0.05	62.5	50147 pose 1206	62	Acute	1/1	1	unknown	unknown	50147	pose		1206	20150603	30	40	50147 pose 1206 seq 62	99	99.5	-0.50251256281407	603.015075376884	606.060606060606	0.5050505050505
278	0.3	2	42.7	0.1	125	50147 pose 1206	63	Acute	1/1	1	unknown	unknown	50147	pose		1206	20150603	30	40	50147 pose 1206 seq 63	99	99.5	-0.50251256281407	603.015075376884	606.060606060606	0.5050505050505
279	0.3	4	25.6	0.1	62.5	50147 pose 1206	64	Acute	1/1	1	unknown	unknown	50147	pose		1206	20150603	30	40	50147 pose 1206 seq 64	98	99	-1.01010101010101	606.060606060606	612.244897959184	1.02040816326531
280	0.8	3	42.7	0.05	93.8	50147 pose 1206	65	Acute	1/1	1	unknown	unknown	50147	pose		1206	20150603	30	40	50147 pose 1206 seq 65	97	97	0	618.556701030928	618.556701030928	0
281	1	4	32	0.2	93.8	50147 pose 1206	66	Acute	1/1	1	unknown	unknown	50147	pose		1206	20150603	30	40	50147 pose 1206 seq 66	121	99	22.2222222222222	606.060606060606	495.867768595041	-18.1818181818182
282	0.9	2	32	0.05	156.2	50147 pose 1206	67	Acute	1/1	1	unknown	unknown	50147	pose		1206	20150603	30	40	50147 pose 1206 seq 67	97	97	0	618.556701030928	618.556701030928	0
283	0.4	4	21.3	0.2	125	50147 pose 1206	68	Acute	1/1	1	unknown	unknown	50147	pose		1206	20150603	30	40	50147 pose 1206 seq 68	105	100	5	600	571.428571428571	-4.76190476190476
284	0.2	2	32	0.15	156.2	50147 pose 1206	69	Acute	1/1	1	unknown	unknown	50147	pose		1206	20150603	30	40	50147 pose 1206 seq 69	99	99	0	606.060606060606	606.060606060606	0
285	0.6	1	21.3	0.15	16	50147 pose 1206	70	Acute	1/1	1	unknown	unknown	50147	pose		1206	20150603	30	40	50147 pose 1206 seq 70	102	100	2	600	588.235294117647	-1.96078431372549
286	0.3	4	25.6	0.1	156.2	50147 pose 1206	71	Acute	1/1	1	unknown	unknown	50147	pose		1206	20150603	30	40	50147 pose 1206 seq 71	99	99	0	606.060606060606	606.060606060606	0
287	0.7	3	42.7	0.2	156.2	50147 pose 1206	72	Acute	1/1	1	unknown	unknown	50147	pose		1206	20150603	30	40	50147 pose 1206 seq 72	121	98	23.469387755102	612.244897959184	495.867768595041	-19.0082644628099
288	0.5	2	21.3	0.15	156.2	50147 pose 1206	73	Acute	1/1	1	unknown	unknown	50147	pose		1206	20150603	30	40	50147 pose 1206 seq 73	100	97	3.09278350515464	618.556701030928	600	-2.99999999999999
289	0.9	2	21.3	0.2	125	50147 pose 1206	74	Acute	1/1	1	unknown	unknown	50147	pose		1206	20150603	30	40	50147 pose 1206 seq 74	104	98	6.12244897959184	612.244897959184	576.923076923077	-5.76923076923076
290	0.5	2	25.6	0.2	16	50147 pose 1206	75	Acute	1/1	1	unknown	unknown	50147	pose		1206	20150603	30	40	50147 pose 1206 seq 75	101	97	4.12371134020619	618.556701030928	594.059405940594	-3.96039603960396
291	0.6	4	21.3	0.05	93.8	50226 pose 1201	1	Acute	1/1	1	unknown	unknown	50226	pose		1201	20150623	30	40	50226 pose 1201 seq 1	108	106	1.88679245283019	566.037735849057	555.555555555556	-1.85185185185186
292	0.6	4	42.7	0.2	93.8	50226 pose 1201	2	Acute	1/1	1	unknown	unknown	50226	pose		1201	20150623	30	40	50226 pose 1201 seq 2	110	106	3.77358490566038	566.037735849057	545.454545454545	-3.63636363636363
293	0.8	4	21.3	0.2	93.8	50226 pose 1201	3	Acute	1/1	1	unknown	unknown	50226	pose		1201	20150623	30	40	50226 pose 1201 seq 3	122	106	15.0943396226415	566.037735849057	491.803278688525	-13.1147540983607
294	0.5	3	25.6	0.05	156.2	50226 pose 1201	4	Acute	1/1	1	unknown	unknown	50226	pose		1201	20150623	30	40	50226 pose 1201 seq 4	108	107	0.934579439252336	560.747663551402	555.555555555556	-0.925925925925923
295	0.4	4	21.3	0.2	125	50226 pose 1201	5	Acute	1/1	1	unknown	unknown	50226	pose		1201	20150623	30	40	50226 pose 1201 seq 5	109	107.5	1.3953488372093	558.139534883721	550.45871559633	-1.37614678899081
296	1	2	42.7	0.1	125	50226 pose 1201	6	Acute	1/1	1	unknown	unknown	50226	pose		1201	20150623	30	40	50226 pose 1201 seq 6	116	109.5	5.93607305936073	547.945205479452	517.241379310345	-5.60344827586206
297	0.5	4	32	0.2	156.2	50226 pose 1201	7	Acute	1/1	1	unknown	unknown	50226	pose		1201	20150623	30	40	50226 pose 1201 seq 7	112	112	0	535.714285714286	535.714285714286	0
298	0.9	2	32	0.05	156.2	50226 pose 1201	8	Acute	1/1	1	unknown	unknown	50226	pose		1201	20150623	30	40	50226 pose 1201 seq 8	110	111	-0.900900900900901	540.540540540541	545.454545454545	0.909090909090921
299	0.5	1	42.7	0.2	62.5	50226 pose 1201	9	Acute	1/1	1	unknown	unknown	50226	pose		1201	20150623	30	40	50226 pose 1201 seq 9	113	111	1.8018018018018	540.540540540541	530.973451327434	-1.76991150442478
300	0.4	2	21.3	0.05	62.5	50226 pose 1201	10	Acute	1/1	1	unknown	unknown	50226	pose		1201	20150623	30	40	50226 pose 1201 seq 10	112	112	0	535.714285714286	535.714285714286	0
301	0.3	2	42.7	0.1	125	50226 pose 1201	11	Acute	1/1	1	unknown	unknown	50226	pose		1201	20150623	30	40	50226 pose 1201 seq 11	114	114	0	526.315789473684	526.315789473684	0
302	0.8	4	42.7	0.15	62.5	50226 pose 1201	12	Acute	1/1	1	unknown	unknown	50226	pose		1201	20150623	30	40	50226 pose 1201 seq 12	120	113	6.19469026548673	530.973451327434	500	-5.83333333333333
303	0.9	2	32	0.15	156.2	50226 pose 1201	13	Acute	1/1	1	unknown	unknown	50226	pose		1201	20150623	30	40	50226 pose 1201 seq 13	121	114	6.14035087719298	526.315789473684	495.867768595041	-5.78512396694214
304	0.8	1	42.7	0.2	125	50226 pose 1201	14	Acute	1/1	1	unknown	unknown	50226	pose		1201	20150623	30	40	50226 pose 1201 seq 14	120	117.5	2.12765957446809	510.63829787234	500	-2.08333333333334
305	1	1	25.6	0.15	93.8	50226 pose 1201	15	Acute	1/1	1	unknown	unknown	50226	pose		1201	20150623	30	40	50226 pose 1201 seq 15	120	116	3.44827586206897	517.241379310345	500	-3.33333333333334
306	0.9	2	21.3	0.05	16	50226 pose 1201	16	Acute	1/1	1	unknown	unknown	50226	pose		1201	20150623	30	40	50226 pose 1201 seq 16	116	116	0	517.241379310345	517.241379310345	0
307	1	4	32	0.2	93.8	50226 pose 1201	17	Acute	1/1	1	unknown	unknown	50226	pose		1201	20150623	30	40	50226 pose 1201 seq 17	128	115	11.304347826087	521.739130434783	468.75	-10.15625
308	1	4	25.6	0.05	93.8	50226 pose 1201	18	Acute	1/1	1	unknown	unknown	50226	pose		1201	20150623	30	40	50226 pose 1201 seq 18	117	117	0	512.820512820513	512.820512820513	0
309	0.8	2	21.3	0.05	125	50226 pose 1201	19	Acute	1/1	1	unknown	unknown	50226	pose		1201	20150623	30	40	50226 pose 1201 seq 19	118	118	0	508.474576271186	508.474576271186	0
310	0.3	4	32	0.05	125	50226 pose 1201	20	Acute	1/1	1	unknown	unknown	50226	pose		1201	20150623	30	40	50226 pose 1201 seq 20	118	118	0	508.474576271186	508.474576271186	0
311	0.8	1	25.6	0.2	93.8	50226 pose 1201	21	Acute	1/1	1	unknown	unknown	50226	pose		1201	20150623	30	40	50226 pose 1201 seq 21	120	118.5	1.26582278481013	506.329113924051	500	-1.25000000000001
312	0.3	2	42.7	0.2	125	50226 pose 1201	22	Acute	1/1	1	unknown	unknown	50226	pose		1201	20150623	30	40	50226 pose 1201 seq 22	119	118	0.847457627118644	508.474576271186	504.201680672269	-0.840336134453775
313	0.9	3	21.3	0.1	93.8	50226 pose 1201	23	Acute	1/1	1	unknown	unknown	50226	pose		1201	20150623	30	40	50226 pose 1201 seq 23	120	119	0.840336134453782	504.201680672269	500	-0.833333333333339
314	0.7	3	42.7	0.1	156.2	50226 pose 1201	24	Acute	1/1	1	unknown	unknown	50226	pose		1201	20150623	30	40	50226 pose 1201 seq 24	120	119	0.840336134453782	504.201680672269	500	-0.833333333333339
315	0.4	4	25.6	0.2	62.5	50226 pose 1201	25	Acute	1/1	1	unknown	unknown	50226	pose		1201	20150623	30	40	50226 pose 1201 seq 25	120	120	0	500	500	0
316	0.7	4	42.7	0.05	93.8	50226 pose 1201	26	Acute	1/1	1	unknown	unknown	50226	pose		1201	20150623	30	40	50226 pose 1201 seq 26	119	120	-0.833333333333333	500	504.201680672269	0.840336134453787
317	0.3	3	32	0.15	16	50226 pose 1201	27	Acute	1/1	1	unknown	unknown	50226	pose		1201	20150623	30	40	50226 pose 1201 seq 27	119	120	-0.833333333333333	500	504.201680672269	0.840336134453787
318	0.3	1	21.3	0.1	125	50226 pose 1201	28	Acute	1/1	1	unknown	unknown	50226	pose		1201	20150623	30	40	50226 pose 1201 seq 28	119	119	0	504.201680672269	504.201680672269	0
319	0.4	4	32	0.05	16	50226 pose 1201	29	Acute	1/1	1	unknown	unknown	50226	pose		1201	20150623	30	40	50226 pose 1201 seq 29	118	118	0	508.474576271186	508.474576271186	0
320	0.9	3	42.7	0.15	62.5	50226 pose 1201	30	Acute	1/1	1	unknown	unknown	50226	pose		1201	20150623	30	40	50226 pose 1201 seq 30	120	117.5	2.12765957446809	510.63829787234	500	-2.08333333333334
321	0.4	4	42.7	0.15	62.5	50226 pose 1201	31	Acute	1/1	1	unknown	unknown	50226	pose		1201	20150623	30	40	50226 pose 1201 seq 31	118	117	0.854700854700855	512.820512820513	508.474576271186	-0.847457627118644
322	0.6	1	32	0.05	125	50226 pose 1201	32	Acute	1/1	1	unknown	unknown	50226	pose		1201	20150623	30	40	50226 pose 1201 seq 32	119	119	0	504.201680672269	504.201680672269	0
323	0.5	1	32	0.15	156.2	50226 pose 1201	33	Acute	1/1	1	unknown	unknown	50226	pose		1201	20150623	30	40	50226 pose 1201 seq 33	119	118	0.847457627118644	508.474576271186	504.201680672269	-0.840336134453775
324	0.7	3	32	0.05	16	50226 pose 1201	34	Acute	1/1	1	unknown	unknown	50226	pose		1201	20150623	30	40	50226 pose 1201 seq 34	119	118	0.847457627118644	508.474576271186	504.201680672269	-0.840336134453775
325	0.6	3	42.7	0.05	16	50226 pose 1201	35	Acute	1/1	1	unknown	unknown	50226	pose		1201	20150623	30	40	50226 pose 1201 seq 35	119	118	0.847457627118644	508.474576271186	504.201680672269	-0.840336134453775
326	0.2	3	21.3	0.15	93.8	50226 pose 1201	36	Acute	1/1	1	unknown	unknown	50226	pose		1201	20150623	30	40	50226 pose 1201 seq 36	118	117	0.854700854700855	512.820512820513	508.474576271186	-0.847457627118644
327	0.9	1	32	0.15	16	50226 pose 1201	37	Acute	1/1	1	unknown	unknown	50226	pose		1201	20150623	30	40	50226 pose 1201 seq 37	120	118	1.69491525423729	508.474576271186	500	-1.66666666666667
328	0.2	2	25.6	0.05	62.5	50226 pose 1201	38	Acute	1/1	1	unknown	unknown	50226	pose		1201	20150623	30	40	50226 pose 1201 seq 38	118	117	0.854700854700855	512.820512820513	508.474576271186	-0.847457627118644
329	1	3	25.6	0.2	93.8	50226 pose 1201	39	Acute	1/1	1	unknown	unknown	50226	pose		1201	20150623	30	40	50226 pose 1201 seq 39	128	118	8.47457627118644	508.474576271186	468.75	-7.8125
330	0.8	1	21.3	0.1	93.8	50226 pose 1201	40	Acute	1/1	1	unknown	unknown	50226	pose		1201	20150623	30	40	50226 pose 1201 seq 40	119	116	2.58620689655172	517.241379310345	504.201680672269	-2.52100840336135
331	0.7	4	25.6	0.1	156.2	50226 pose 1201	41	Acute	1/1	1	unknown	unknown	50226	pose		1201	20150623	30	40	50226 pose 1201 seq 41	119	118	0.847457627118644	508.474576271186	504.201680672269	-0.840336134453775
332	0.7	3	42.7	0.2	156.2	50226 pose 1201	42	Acute	1/1	1	unknown	unknown	50226	pose		1201	20150623	30	40	50226 pose 1201 seq 42	119	119	0	504.201680672269	504.201680672269	0
333	0.6	1	42.7	0.05	16	50226 pose 1201	43	Acute	1/1	1	unknown	unknown	50226	pose		1201	20150623	30	40	50226 pose 1201 seq 43	119	119	0	504.201680672269	504.201680672269	0
334	0.6	1	25.6	0.2	156.2	50226 pose 1201	44	Acute	1/1	1	unknown	unknown	50226	pose		1201	20150623	30	40	50226 pose 1201 seq 44	122	122	0	491.803278688525	491.803278688525	0
335	0.3	4	25.6	0.1	62.5	50226 pose 1201	45	Acute	1/1	1	unknown	unknown	50226	pose		1201	20150623	30	40	50226 pose 1201 seq 45	116	115	0.869565217391304	521.739130434783	517.241379310345	-0.862068965517234
336	0.2	1	25.6	0.15	125	50226 pose 1201	46	Acute	1/1	1	unknown	unknown	50226	pose		1201	20150623	30	40	50226 pose 1201 seq 46	115	115	0	521.739130434783	521.739130434783	0
337	0.9	4	32	0.1	156.2	50226 pose 1201	47	Acute	1/1	1	unknown	unknown	50226	pose		1201	20150623	30	40	50226 pose 1201 seq 47	120	114	5.26315789473684	526.315789473684	500	-4.99999999999999
338	0.9	4	21.3	0.15	62.5	50226 pose 1201	48	Acute	1/1	1	unknown	unknown	50226	pose		1201	20150623	30	40	50226 pose 1201 seq 48	119	115	3.47826086956522	521.739130434783	504.201680672269	-3.36134453781512
339	0.2	2	32	0.15	156.2	50226 pose 1201	49	Acute	1/1	1	unknown	unknown	50226	pose		1201	20150623	30	40	50226 pose 1201 seq 49	113	113	0	530.973451327434	530.973451327434	0
340	0.5	2	25.6	0.2	16	50226 pose 1201	50	Acute	1/1	1	unknown	unknown	50226	pose		1201	20150623	30	40	50226 pose 1201 seq 50	114	114	0	526.315789473684	526.315789473684	0
341	0.8	3	42.7	0.05	93.8	50226 pose 1201	51	Acute	1/1	1	unknown	unknown	50226	pose		1201	20150623	30	40	50226 pose 1201 seq 51	115	115	0	521.739130434783	521.739130434783	0
342	0.2	2	32	0.05	125	50226 pose 1201	52	Acute	1/1	1	unknown	unknown	50226	pose		1201	20150623	30	40	50226 pose 1201 seq 52	115	114	0.87719298245614	526.315789473684	521.739130434783	-0.869565217391293
343	0.3	4	25.6	0.1	156.2	50226 pose 1201	53	Acute	1/1	1	unknown	unknown	50226	pose		1201	20150623	30	40	50226 pose 1201 seq 53	114	114	0	526.315789473684	526.315789473684	0
344	0.3	2	21.3	0.15	62.5	50226 pose 1201	54	Acute	1/1	1	unknown	unknown	50226	pose		1201	20150623	30	40	50226 pose 1201 seq 54	114	113	0.884955752212389	530.973451327434	526.315789473684	-0.877192982456148
345	0.5	3	21.3	0.1	16	50226 pose 1201	55	Acute	1/1	1	unknown	unknown	50226	pose		1201	20150623	30	40	50226 pose 1201 seq 55	113	113	0	530.973451327434	530.973451327434	0
346	0.2	4	32	0.2	93.8	50226 pose 1201	56	Acute	1/1	1	unknown	unknown	50226	pose		1201	20150623	30	40	50226 pose 1201 seq 56	112	112	0	535.714285714286	535.714285714286	0
347	0.7	1	42.7	0.1	93.8	50226 pose 1201	57	Acute	1/1	1	unknown	unknown	50226	pose		1201	20150623	30	40	50226 pose 1201 seq 57	113	111	1.8018018018018	540.540540540541	530.973451327434	-1.76991150442478
348	0.4	2	42.7	0.15	62.5	50226 pose 1201	58	Acute	1/1	1	unknown	unknown	50226	pose		1201	20150623	30	40	50226 pose 1201 seq 58	113	111	1.8018018018018	540.540540540541	530.973451327434	-1.76991150442478
349	0.7	3	25.6	0.1	16	50226 pose 1201	59	Acute	1/1	1	unknown	unknown	50226	pose		1201	20150623	30	40	50226 pose 1201 seq 59	115	110	4.54545454545455	545.454545454545	521.739130434783	-4.34782608695653
350	0.5	2	21.3	0.15	156.2	50226 pose 1201	60	Acute	1/1	1	unknown	unknown	50226	pose		1201	20150623	30	40	50226 pose 1201 seq 60	112	110	1.81818181818182	545.454545454545	535.714285714286	-1.7857142857143
351	0.7	3	32	0.2	16	50226 pose 1201	61	Acute	1/1	1	unknown	unknown	50226	pose		1201	20150623	30	40	50226 pose 1201 seq 61	119	110	8.18181818181818	545.454545454545	504.201680672269	-7.56302521008403
352	0.5	3	21.3	0.1	125	50226 pose 1201	62	Acute	1/1	1	unknown	unknown	50226	pose		1201	20150623	30	40	50226 pose 1201 seq 62	109	107	1.86915887850467	560.747663551402	550.45871559633	-1.83486238532109
353	0.2	1	25.6	0.15	62.5	50226 pose 1201	63	Acute	1/1	1	unknown	unknown	50226	pose		1201	20150623	30	40	50226 pose 1201 seq 63	110	109	0.917431192660551	550.45871559633	545.454545454545	-0.909090909090907
354	0.6	1	21.3	0.15	16	50226 pose 1201	64	Acute	1/1	1	unknown	unknown	50226	pose		1201	20150623	30	40	50226 pose 1201 seq 64	115	112	2.67857142857143	535.714285714286	521.739130434783	-2.6086956521739
355	1	3	32	0.1	16	50226 pose 1201	65	Acute	1/1	1	unknown	unknown	50226	pose		1201	20150623	30	40	50226 pose 1201 seq 65	120	108	11.1111111111111	555.555555555556	500	-10
356	0.6	1	32	0.1	16	50226 pose 1201	66	Acute	1/1	1	unknown	unknown	50226	pose		1201	20150623	30	40	50226 pose 1201 seq 66	109	108	0.925925925925926	555.555555555556	550.45871559633	-0.917431192660542
357	0.4	2	21.3	0.2	125	50226 pose 1201	67	Acute	1/1	1	unknown	unknown	50226	pose		1201	20150623	30	40	50226 pose 1201 seq 67	112	111	0.900900900900901	540.540540540541	535.714285714286	-0.892857142857148
358	0.9	2	21.3	0.2	125	50226 pose 1201	68	Acute	1/1	1	unknown	unknown	50226	pose		1201	20150623	30	40	50226 pose 1201 seq 68	120	110	9.09090909090909	545.454545454545	500	-8.33333333333334
359	0.4	1	25.6	0.05	62.5	50226 pose 1201	69	Acute	1/1	1	unknown	unknown	50226	pose		1201	20150623	30	40	50226 pose 1201 seq 69	112	110	1.81818181818182	545.454545454545	535.714285714286	-1.7857142857143
360	0.3	3	42.7	0.1	156.2	50226 pose 1201	70	Acute	1/1	1	unknown	unknown	50226	pose		1201	20150623	30	40	50226 pose 1201 seq 70	113	111	1.8018018018018	540.540540540541	530.973451327434	-1.76991150442478
361	0.6	1	25.6	0.1	125	50226 pose 1201	71	Acute	1/1	1	unknown	unknown	50226	pose		1201	20150623	30	40	50226 pose 1201 seq 71	110	111	-0.900900900900901	540.540540540541	545.454545454545	0.909090909090921
362	0.8	2	21.3	0.15	16	50226 pose 1201	72	Acute	1/1	1	unknown	unknown	50226	pose		1201	20150623	30	40	50226 pose 1201 seq 72	120	108	11.1111111111111	555.555555555556	500	-10
363	1	1	32	0.05	62.5	50226 pose 1201	73	Acute	1/1	1	unknown	unknown	50226	pose		1201	20150623	30	40	50226 pose 1201 seq 73	112	111	0.900900900900901	540.540540540541	535.714285714286	-0.892857142857148
364	1	3	25.6	0.15	156.2	50226 pose 1201	74	Acute	1/1	1	unknown	unknown	50226	pose		1201	20150623	30	40	50226 pose 1201 seq 74	119	112	6.25	535.714285714286	504.201680672269	-5.88235294117646
365	0.2	2	42.7	0.1	62.5	50226 pose 1201	75	Acute	1/1	1	unknown	unknown	50226	pose		1201	20150623	30	40	50226 pose 1201 seq 75	110	112	-1.78571428571429	535.714285714286	545.454545454545	1.81818181818184
366	0.4	2	21.3	0.05	62.5	50175 pose 1207	1	Acute	1/1	1	unknown	unknown	50175	pose		1207	20150908	30	40	50175 pose 1207 seq 1	112	112	0	535.714285714286	535.714285714286	0
367	0.7	3	32	0.2	16	50175 pose 1207	2	Acute	1/1	1	unknown	unknown	50175	pose		1207	20150908	30	40	50175 pose 1207 seq 2	153	113	35.3982300884956	530.973451327434	392.156862745098	-26.1437908496732
368	1	1	32	0.05	62.5	50175 pose 1207	3	Acute	1/1	1	unknown	unknown	50175	pose		1207	20150908	30	40	50175 pose 1207 seq 3	119	114	4.3859649122807	526.315789473684	504.201680672269	-4.20168067226889
369	0.7	4	25.6	0.1	156.2	50175 pose 1207	4	Acute	1/1	1	unknown	unknown	50175	pose		1207	20150908	30	40	50175 pose 1207 seq 4	160	115	39.1304347826087	521.739130434783	375	-28.125
370	0.5	4	32	0.2	156.2	50175 pose 1207	5	Acute	1/1	1	unknown	unknown	50175	pose		1207	20150908	30	40	50175 pose 1207 seq 5	174	114	52.6315789473684	526.315789473684	344.827586206897	-34.4827586206897
371	0.9	4	32	0.1	156.2	50175 pose 1207	6	Acute	1/1	1	unknown	unknown	50175	pose		1207	20150908	30	40	50175 pose 1207 seq 6	178	114	56.140350877193	526.315789473684	337.078651685393	-35.9550561797753
372	1	1	25.6	0.15	93.8	50175 pose 1207	7	Acute	1/1	1	unknown	unknown	50175	pose		1207	20150908	30	40	50175 pose 1207 seq 7	131	116	12.9310344827586	517.241379310345	458.015267175573	-11.4503816793893
373	0.2	3	21.3	0.15	93.8	50175 pose 1207	8	Acute	1/1	1	unknown	unknown	50175	pose		1207	20150908	30	40	50175 pose 1207 seq 8	115	115	0	521.739130434783	521.739130434783	0
374	0.8	1	25.6	0.2	93.8	50175 pose 1207	9	Acute	1/1	1	unknown	unknown	50175	pose		1207	20150908	30	40	50175 pose 1207 seq 9	129	114	13.1578947368421	526.315789473684	465.116279069767	-11.6279069767442
375	0.2	2	42.7	0.1	62.5	50175 pose 1207	10	Acute	1/1	1	unknown	unknown	50175	pose		1207	20150908	30	40	50175 pose 1207 seq 10	112	113	-0.884955752212389	530.973451327434	535.714285714286	0.892857142857135
376	0.4	4	42.7	0.15	62.5	50175 pose 1207	11	Acute	1/1	1	unknown	unknown	50175	pose		1207	20150908	30	40	50175 pose 1207 seq 11	131	111	18.018018018018	540.540540540541	458.015267175573	-15.2671755725191
377	0.3	4	25.6	0.1	156.2	50175 pose 1207	12	Acute	1/1	1	unknown	unknown	50175	pose		1207	20150908	30	40	50175 pose 1207 seq 12	111	110	0.909090909090909	545.454545454545	540.540540540541	-0.900900900900912
378	0.6	1	25.6	0.1	125	50175 pose 1207	13	Acute	1/1	1	unknown	unknown	50175	pose		1207	20150908	30	40	50175 pose 1207 seq 13	117	108	8.33333333333333	555.555555555556	512.820512820513	-7.69230769230769
379	0.4	4	21.3	0.2	125	50175 pose 1207	14	Acute	1/1	1	unknown	unknown	50175	pose		1207	20150908	30	40	50175 pose 1207 seq 14	142	109	30.2752293577982	550.45871559633	422.535211267606	-23.2394366197183
380	0.8	4	21.3	0.2	93.8	50175 pose 1207	15	Acute	1/1	1	unknown	unknown	50175	pose		1207	20150908	30	40	50175 pose 1207 seq 15	158	108	46.2962962962963	555.555555555556	379.746835443038	-31.6455696202532
381	0.3	2	21.3	0.15	62.5	50175 pose 1207	16	Acute	1/1	1	unknown	unknown	50175	pose		1207	20150908	30	40	50175 pose 1207 seq 16	112	109.5	2.28310502283105	547.945205479452	535.714285714286	-2.23214285714287
382	0.3	1	21.3	0.1	125	50175 pose 1207	17	Acute	1/1	1	unknown	unknown	50175	pose		1207	20150908	30	40	50175 pose 1207 seq 17	110	110	0	545.454545454545	545.454545454545	0
383	0.2	1	25.6	0.15	125	50175 pose 1207	18	Acute	1/1	1	unknown	unknown	50175	pose		1207	20150908	30	40	50175 pose 1207 seq 18	109	108	0.925925925925926	555.555555555556	550.45871559633	-0.917431192660542
384	0.4	1	25.6	0.05	62.5	50175 pose 1207	19	Acute	1/1	1	unknown	unknown	50175	pose		1207	20150908	30	40	50175 pose 1207 seq 19	107	108	-0.925925925925926	555.555555555556	560.747663551402	0.934579439252334
385	0.3	3	42.7	0.1	156.2	50175 pose 1207	21	Acute	1/1	1	unknown	unknown	50175	pose		1207	20150908	30	40	50175 pose 1207 seq 21	110	109	0.917431192660551	550.45871559633	545.454545454545	-0.909090909090907
386	0.9	3	21.3	0.1	93.8	50175 pose 1207	22	Acute	1/1	1	unknown	unknown	50175	pose		1207	20150908	30	40	50175 pose 1207 seq 22	154	108	42.5925925925926	555.555555555556	389.61038961039	-29.8701298701299
387	0.9	1	32	0.15	16	50175 pose 1207	23	Acute	1/1	1	unknown	unknown	50175	pose		1207	20150908	30	40	50175 pose 1207 seq 23	120	109	10.0917431192661	550.45871559633	500	-9.16666666666667
388	0.9	2	21.3	0.05	16	50175 pose 1207	24	Acute	1/1	1	unknown	unknown	50175	pose		1207	20150908	30	40	50175 pose 1207 seq 24	114	110	3.63636363636364	545.454545454545	526.315789473684	-3.50877192982458
389	0.2	2	25.6	0.05	62.5	50175 pose 1207	25	Acute	1/1	1	unknown	unknown	50175	pose		1207	20150908	30	40	50175 pose 1207 seq 25	109	108	0.925925925925926	555.555555555556	550.45871559633	-0.917431192660542
390	0.7	3	25.6	0.1	16	50175 pose 1207	26	Acute	1/1	1	unknown	unknown	50175	pose		1207	20150908	30	40	50175 pose 1207 seq 26	143	107	33.6448598130841	560.747663551402	419.58041958042	-25.1748251748252
391	0.7	3	32	0.05	16	50175 pose 1207	27	Acute	1/1	1	unknown	unknown	50175	pose		1207	20150908	30	40	50175 pose 1207 seq 27	108	106	1.88679245283019	566.037735849057	555.555555555556	-1.85185185185186
392	0.6	4	42.7	0.2	93.8	50175 pose 1207	28	Acute	1/1	1	unknown	unknown	50175	pose		1207	20150908	30	40	50175 pose 1207 seq 28	181	106	70.7547169811321	566.037735849057	331.491712707182	-41.4364640883978
393	0.5	1	32	0.15	156.2	50175 pose 1207	29	Acute	1/1	1	unknown	unknown	50175	pose		1207	20150908	30	40	50175 pose 1207 seq 29	115	107	7.47663551401869	560.747663551402	521.739130434783	-6.95652173913043
394	0.3	4	32	0.05	125	50175 pose 1207	30	Acute	1/1	1	unknown	unknown	50175	pose		1207	20150908	30	40	50175 pose 1207 seq 30	108	107	0.934579439252336	560.747663551402	555.555555555556	-0.925925925925923
395	0.7	1	42.7	0.1	93.8	50175 pose 1207	31	Acute	1/1	1	unknown	unknown	50175	pose		1207	20150908	30	40	50175 pose 1207 seq 31	120	108	11.1111111111111	555.555555555556	500	-10
396	0.3	2	42.7	0.1	125	50175 pose 1207	32	Acute	1/1	1	unknown	unknown	50175	pose		1207	20150908	30	40	50175 pose 1207 seq 32	108	108	0	555.555555555556	555.555555555556	0
397	0.5	2	21.3	0.15	156.2	50175 pose 1207	33	Acute	1/1	1	unknown	unknown	50175	pose		1207	20150908	30	40	50175 pose 1207 seq 33	128	106.5	20.18779342723	563.380281690141	468.75	-16.796875
398	0.2	2	32	0.15	156.2	50175 pose 1207	34	Acute	1/1	1	unknown	unknown	50175	pose		1207	20150908	30	40	50175 pose 1207 seq 34	108	108	0	555.555555555556	555.555555555556	0
399	0.5	1	42.7	0.2	62.5	50175 pose 1207	35	Acute	1/1	1	unknown	unknown	50175	pose		1207	20150908	30	40	50175 pose 1207 seq 35	115	108	6.48148148148148	555.555555555556	521.739130434783	-6.08695652173913
400	0.8	1	42.7	0.2	125	50175 pose 1207	36	Acute	1/1	1	unknown	unknown	50175	pose		1207	20150908	30	40	50175 pose 1207 seq 36	126	107	17.7570093457944	560.747663551402	476.190476190476	-15.0793650793651
401	1	3	32	0.1	16	50175 pose 1207	37	Acute	1/1	1	unknown	unknown	50175	pose		1207	20150908	30	40	50175 pose 1207 seq 37	151	109	38.5321100917431	550.45871559633	397.350993377483	-27.8145695364238
402	0.8	2	21.3	0.05	125	50175 pose 1207	38	Acute	1/1	1	unknown	unknown	50175	pose		1207	20150908	30	40	50175 pose 1207 seq 38	113	108.5	4.14746543778802	552.995391705069	530.973451327434	-3.98230088495575
403	0.3	4	25.6	0.1	62.5	50175 pose 1207	39	Acute	1/1	1	unknown	unknown	50175	pose		1207	20150908	30	40	50175 pose 1207 seq 39	111	108	2.77777777777778	555.555555555556	540.540540540541	-2.7027027027027
404	0.4	2	42.7	0.15	62.5	50175 pose 1207	40	Acute	1/1	1	unknown	unknown	50175	pose		1207	20150908	30	40	50175 pose 1207 seq 40	123	109	12.8440366972477	550.45871559633	487.80487804878	-11.3821138211382
405	0.6	1	32	0.05	125	50175 pose 1207	41	Acute	1/1	1	unknown	unknown	50175	pose		1207	20150908	30	40	50175 pose 1207 seq 41	109	108	0.925925925925926	555.555555555556	550.45871559633	-0.917431192660542
406	0.6	4	21.3	0.05	93.8	50175 pose 1207	42	Acute	1/1	1	unknown	unknown	50175	pose		1207	20150908	30	40	50175 pose 1207 seq 42	111	109	1.8348623853211	550.45871559633	540.540540540541	-1.80180180180181
407	1	4	25.6	0.05	93.8	50175 pose 1207	44	Acute	1/1	1	unknown	unknown	50175	pose		1207	20150908	30	40	50175 pose 1207 seq 44	129	107	20.5607476635514	560.747663551402	465.116279069767	-17.0542635658915
408	0.9	2	21.3	0.2	125	50175 pose 1207	45	Acute	1/1	1	unknown	unknown	50175	pose		1207	20150908	30	40	50175 pose 1207 seq 45	167	108.5	53.9170506912442	552.995391705069	359.281437125748	-35.0299401197605
409	0.7	4	42.7	0.05	93.8	50175 pose 1207	46	Acute	1/1	1	unknown	unknown	50175	pose		1207	20150908	30	40	50175 pose 1207 seq 46	112	109	2.75229357798165	550.45871559633	535.714285714286	-2.67857142857144
410	0.6	1	25.6	0.2	156.2	50175 pose 1207	47	Acute	1/1	1	unknown	unknown	50175	pose		1207	20150908	30	40	50175 pose 1207 seq 47	123	108	13.8888888888889	555.555555555556	487.80487804878	-12.1951219512195
411	0.8	3	42.7	0.05	93.8	50175 pose 1207	48	Acute	1/1	1	unknown	unknown	50175	pose		1207	20150908	30	40	50175 pose 1207 seq 48	115	109	5.5045871559633	550.45871559633	521.739130434783	-5.21739130434783
412	0.9	2	32	0.05	156.2	50175 pose 1207	49	Acute	1/1	1	unknown	unknown	50175	pose		1207	20150908	30	40	50175 pose 1207 seq 49	117	110	6.36363636363636	545.454545454545	512.820512820513	-5.98290598290599
413	0.3	2	42.7	0.2	125	50175 pose 1207	50	Acute	1/1	1	unknown	unknown	50175	pose		1207	20150908	30	40	50175 pose 1207 seq 50	166	156	6.41025641025641	384.615384615385	361.44578313253	-6.02409638554218
414	0.5	3	21.3	0.1	16	50175 pose 1207	53	Acute	1/1	1	unknown	unknown	50175	pose		1207	20150908	30	40	50175 pose 1207 seq 53	121	109	11.0091743119266	550.45871559633	495.867768595041	-9.91735537190084
415	0.5	2	25.6	0.2	16	50175 pose 1207	54	Acute	1/1	1	unknown	unknown	50175	pose		1207	20150908	30	40	50175 pose 1207 seq 54	135	155.5	-13.1832797427653	385.852090032154	444.444444444444	15.1851851851852
416	0.2	4	32	0.2	93.8	50175 pose 1207	55	Acute	1/1	1	unknown	unknown	50175	pose		1207	20150908	30	40	50175 pose 1207 seq 55	111	110	0.909090909090909	545.454545454545	540.540540540541	-0.900900900900912
417	0.2	1	25.6	0.15	62.5	50175 pose 1207	56	Acute	1/1	1	unknown	unknown	50175	pose		1207	20150908	30	40	50175 pose 1207 seq 56	109	109	0	550.45871559633	550.45871559633	0
418	0.6	1	42.7	0.05	16	50175 pose 1207	57	Acute	1/1	1	unknown	unknown	50175	pose		1207	20150908	30	40	50175 pose 1207 seq 57	111	108	2.77777777777778	555.555555555556	540.540540540541	-2.7027027027027
419	1	2	42.7	0.1	125	50175 pose 1207	58	Acute	1/1	1	unknown	unknown	50175	pose		1207	20150908	30	40	50175 pose 1207 seq 58	156	108	44.4444444444444	555.555555555556	384.615384615385	-30.7692307692308
420	0.8	1	21.3	0.1	93.8	50175 pose 1207	59	Acute	1/1	1	unknown	unknown	50175	pose		1207	20150908	30	40	50175 pose 1207 seq 59	124	108	14.8148148148148	555.555555555556	483.870967741935	-12.9032258064516
421	0.5	3	21.3	0.1	125	50175 pose 1207	61	Acute	1/1	1	unknown	unknown	50175	pose		1207	20150908	30	40	50175 pose 1207 seq 61	122	109	11.9266055045872	550.45871559633	491.803278688525	-10.655737704918
422	0.5	3	25.6	0.05	156.2	50175 pose 1207	62	Acute	1/1	1	unknown	unknown	50175	pose		1207	20150908	30	40	50175 pose 1207 seq 62	114	114	0	526.315789473684	526.315789473684	0
423	0.4	2	21.3	0.2	125	50175 pose 1207	64	Acute	1/1	1	unknown	unknown	50175	pose		1207	20150908	30	40	50175 pose 1207 seq 64	168.5	156	8.01282051282051	384.615384615385	356.083086053412	-7.41839762611277
424	0.6	1	32	0.1	16	50175 pose 1207	66	Acute	1/1	1	unknown	unknown	50175	pose		1207	20150908	30	40	50175 pose 1207 seq 66	121	112	8.03571428571429	535.714285714286	495.867768595041	-7.43801652892562
425	0.8	2	21.3	0.15	16	50175 pose 1207	67	Acute	1/1	1	unknown	unknown	50175	pose		1207	20150908	30	40	50175 pose 1207 seq 67	156	112	39.2857142857143	535.714285714286	384.615384615385	-28.2051282051282
426	0.3	3	32	0.15	16	50175 pose 1207	68	Acute	1/1	1	unknown	unknown	50175	pose		1207	20150908	30	40	50175 pose 1207 seq 68	117	110	6.36363636363636	545.454545454545	512.820512820513	-5.98290598290599
427	0.9	2	32	0.15	156.2	50175 pose 1207	69	Acute	1/1	1	unknown	unknown	50175	pose		1207	20150908	30	40	50175 pose 1207 seq 69	174	112	55.3571428571429	535.714285714286	344.827586206897	-35.632183908046
428	0.2	2	32	0.05	125	50175 pose 1207	70	Acute	1/1	1	unknown	unknown	50175	pose		1207	20150908	30	40	50175 pose 1207 seq 70	110	109	0.917431192660551	550.45871559633	545.454545454545	-0.909090909090907
429	0.6	1	21.3	0.15	16	50175 pose 1207	71	Acute	1/1	1	unknown	unknown	50175	pose		1207	20150908	30	40	50175 pose 1207 seq 71	121	110	10	545.454545454545	495.867768595041	-9.0909090909091
430	0.4	4	32	0.05	16	50175 pose 1207	72	Acute	1/1	1	unknown	unknown	50175	pose		1207	20150908	30	40	50175 pose 1207 seq 72	114	112	1.78571428571429	535.714285714286	526.315789473684	-1.75438596491228
431	0.4	4	25.6	0.2	62.5	50175 pose 1207	73	Acute	1/1	1	unknown	unknown	50175	pose		1207	20150908	30	40	50175 pose 1207 seq 73	188	111	69.3693693693694	540.540540540541	319.148936170213	-40.9574468085106
432	0.6	3	42.7	0.05	16	50175 pose 1207	74	Acute	1/1	1	unknown	unknown	50175	pose		1207	20150908	30	40	50175 pose 1207 seq 74	115	111	3.6036036036036	540.540540540541	521.739130434783	-3.47826086956521
433	0.7	3	42.7	0.1	156.2	50175 pose 1207	75	Acute	1/1	1	unknown	unknown	50175	pose		1207	20150908	30	40	50175 pose 1207 seq 75	166	111	49.5495495495495	540.540540540541	361.44578313253	-33.1325301204819
