# Supplementary material for: Sensitivity Analysis of Vagus Nerve Stimulation Parameters on Acute Cardiac Autonomic Responses: Chronotropic, Inotropic and Dromotropic Effects
Source: PLoS One. 2016 Sep 30;11(9):e0163734. doi: 10.1371/journal.pone.0163734 (PMC5045213; doi:10.1371/journal.pone.0163734)
Supplement: S1 Dataset — (ZIP) [file pone.0163734.s006.zip › Data_Soumission_PlosOne_v2/ino_dataF.csv]

	C	Np	F	Pw	D	experiment	sequence_number	protocol	ratio	mode	anesthesie	VNStype	individual	stage	CVScase	time	date	duration	duration_novns	key	dpdt_delta	dpdt_stim	dpdt_b	pas_delta	pas_stim	pas_baseline
1	1	4	25.6	0.05	93.8	50109 pose 1224	1	Acute	1/1	1	unknown	unknown	50109	pose		1224	20140408	30	40	50109 pose 1224 seq 1	-1.2711205639638	3.96038264456106	4.01137201919413	-0.249702293583118	119.399339993795	119.698229217529
2	0.2	1	25.6	0.15	62.5	50109 pose 1224	2	Acute	1/1	1	unknown	unknown	50109	pose		1224	20140408	30	40	50109 pose 1224 seq 2	1.03496218673696	4.030958902252	3.98966735376395	-0.473851144220215	118.763801242994	119.329244232178
3	0.9	2	21.3	0.05	16	50109 pose 1224	4	Acute	1/1	1	unknown	unknown	50109	pose		1224	20140408	30	40	50109 pose 1224 seq 4	1.65644666690551	4.19260051307512	4.12428394906708	-0.536141630195892	118.294469833374	118.9321144104
4	0.7	1	42.7	0.1	93.8	50109 pose 1224	5	Acute	1/1	1	unknown	unknown	50109	pose		1224	20140408	30	40	50109 pose 1224 seq 5	-3.6862479826369	4.06721934133471	4.22288536802251	-0.887870936148835	118.768730799357	119.832690429688
5	0.3	1	21.3	0.1	125	50109 pose 1224	7	Acute	1/1	1	unknown	unknown	50109	pose		1224	20140408	30	40	50109 pose 1224 seq 7	0.551445732865761	4.37837850107026	4.35436653263272	-0.0708064553721167	117.894847324916	117.978383636475
6	0.2	4	32	0.2	93.8	50109 pose 1224	8	Acute	1/1	1	unknown	unknown	50109	pose		1224	20140408	30	40	50109 pose 1224 seq 8	-0.349325573945693	4.35252229959888	4.3677800724055	1.54081677875291	117.643447875977	115.858283996582
7	0.7	3	32	0.05	16	50109 pose 1224	9	Acute	1/1	1	unknown	unknown	50109	pose		1224	20140408	30	40	50109 pose 1224 seq 9	-0.8522030924524	4.33149158692201	4.36872197065659	-1.13534636054246	117.631286984398	118.982146453857
8	0.9	3	21.3	0.1	93.8	50109 pose 1224	10	Acute	1/1	1	unknown	unknown	50109	pose		1224	20140408	30	40	50109 pose 1224 seq 10	-1.60924774711385	4.27811464087501	4.34808611878411	-2.41778531133407	114.59497756958	117.434286499023
9	0.4	4	42.7	0.15	62.5	50109 pose 1224	11	Acute	1/1	1	unknown	unknown	50109	pose		1224	20140408	30	40	50109 pose 1224 seq 11	-1.55356457761907	4.08283857783866	4.14726908122309	-0.819299202487774	120.072842407227	121.064724731445
10	0.5	1	42.7	0.2	62.5	50109 pose 1224	12	Acute	1/1	1	unknown	unknown	50109	pose		1224	20140408	30	40	50109 pose 1224 seq 12	-1.92297971619476	3.95187782983662	4.02936163680451	-2.43345164238043	119.198691685994	122.171680450439
11	0.3	3	32	0.15	16	50109 pose 1224	14	Acute	1/1	1	unknown	unknown	50109	pose		1224	20140408	30	40	50109 pose 1224 seq 14	-0.53682938021563	4.0338814516854	4.0556533906461	0.613964343977788	118.680704956055	117.956494140625
12	0.7	3	42.7	0.2	156.2	50109 pose 1224	15	Acute	1/1	1	unknown	unknown	50109	pose		1224	20140408	30	40	50109 pose 1224 seq 15	-7.27223208824388	3.67650624921348	3.96483850739533	-7.51716841363525	111.767433166504	120.852088165283
13	0.2	2	32	0.15	156.2	50109 pose 1224	17	Acute	1/1	1	unknown	unknown	50109	pose		1224	20140408	30	40	50109 pose 1224 seq 17	-2.51642980895221	4.08604685798323	4.19152360749141	-0.613749957500493	117.813694636027	118.541241455078
14	0.5	1	32	0.15	156.2	50109 pose 1224	18	Acute	1/1	1	unknown	unknown	50109	pose		1224	20140408	30	40	50109 pose 1224 seq 18	0.0979224571177145	3.99022125387821	3.98631775358538	-0.913290049623776	116.674712094394	117.7501121521
15	0.5	3	21.3	0.1	125	50109 pose 1224	19	Acute	1/1	1	unknown	unknown	50109	pose		1224	20140408	30	40	50109 pose 1224 seq 19	-0.794571695432628	4.12009238805735	4.15309167902425	-0.442080863143832	117.954930114746	118.478701782227
16	0.6	1	21.3	0.15	16	50109 pose 1224	20	Acute	1/1	1	unknown	unknown	50109	pose		1224	20140408	30	40	50109 pose 1224 seq 20	-6.22661596788198	3.91416066656071	4.17406357567312	-2.27173315480343	115.053753080822	117.728224182129
17	0.2	2	25.6	0.05	62.5	50109 pose 1224	21	Acute	1/1	1	unknown	unknown	50109	pose		1224	20140408	30	40	50109 pose 1224 seq 21	-0.960090353950387	4.17418745920403	4.21465192579619	3.95922502301579	117.935758088764	113.444245147705
18	1	4	32	0.2	93.8	50109 pose 1224	22	Acute	1/1	1	unknown	unknown	50109	pose		1224	20140408	30	40	50109 pose 1224 seq 22	-24.6756254488827	2.98207035855346	3.95897128429489	-21.6735694791122	93.1552805582682	118.93211517334
19	0.4	4	21.3	0.2	125	50109 pose 1224	23	Acute	1/1	1	unknown	unknown	50109	pose		1224	20140408	30	40	50109 pose 1224 seq 23	-9.65525071398927	3.95974932584934	4.38293244172241	-1.3157215062467	117.472218057384	119.038432312012
20	0.3	3	42.7	0.1	156.2	50109 pose 1224	24	Acute	1/1	1	unknown	unknown	50109	pose		1224	20140408	30	40	50109 pose 1224 seq 24	-1.40490713238374	3.95194472663244	4.00825701532501	-1.15322227034154	116.948560714722	118.312972259521
21	0.3	4	25.6	0.1	62.5	50109 pose 1224	26	Acute	1/1	1	unknown	unknown	50109	pose		1224	20140408	30	40	50109 pose 1224 seq 26	-3.31910696133718	4.0375824938453	4.1761948684428	-0.90505941058282	117.369215102423	118.441178131104
22	0.9	2	32	0.15	156.2	50109 pose 1224	27	Acute	1/1	1	unknown	unknown	50109	pose		1224	20140408	30	40	50109 pose 1224 seq 27	-8.60754788603527	3.77471746613182	4.13022889617275	-6.58509534493026	110.086708415638	117.847048950195
23	0.5	2	21.3	0.15	156.2	50109 pose 1224	28	Acute	1/1	1	unknown	unknown	50109	pose		1224	20140408	30	40	50109 pose 1224 seq 28	-3.27143532224556	3.94141188042454	4.07471349704725	-1.14207329750381	115.035884009467	116.364855957031
24	0.9	4	21.3	0.15	62.5	50109 pose 1224	29	Acute	1/1	1	unknown	unknown	50109	pose		1224	20140408	30	40	50109 pose 1224 seq 29	-24.5776248878018	3.07074427015317	4.0713969370298	-17.3577581193468	96.3732618444106	116.615013885498
25	0.8	4	21.3	0.2	93.8	50109 pose 1224	30	Acute	1/1	1	unknown	unknown	50109	pose		1224	20140408	30	40	50109 pose 1224 seq 30	-23.7538665330681	3.35704749596473	4.4029085060696	-11.9762616701836	102.090138154871	115.980234527588
26	0.9	4	32	0.1	156.2	50109 pose 1224	31	Acute	1/1	1	unknown	unknown	50109	pose		1224	20140408	30	40	50109 pose 1224 seq 31	-4.96242827060587	4.19539146571437	4.4144556614516	-3.7570799718836	111.716060638428	116.077172851562
27	1	3	25.6	0.2	93.8	50109 pose 1224	33	Acute	1/1	1	unknown	unknown	50109	pose		1224	20140408	30	40	50109 pose 1224 seq 33	-27.5145417220072	3.07019501995749	4.23560130941412	-14.1261564938537	99.116022321913	115.420503234863
28	0.7	3	32	0.2	16	50109 pose 1224	34	Acute	1/1	1	unknown	unknown	50109	pose		1224	20140408	30	40	50109 pose 1224 seq 34	-16.1798608237012	3.75915100969465	4.48478259119569	-6.3639625297357	109.240526835124	116.665046691895
29	0.9	3	42.7	0.15	62.5	50109 pose 1224	35	Acute	1/1	1	unknown	unknown	50109	pose		1224	20140408	30	40	50109 pose 1224 seq 35	-15.5876576832306	3.5858947388285	4.24806922827934	-6.97567371409667	107.258609590076	115.301678466797
30	0.8	2	21.3	0.15	16	50109 pose 1224	36	Acute	1/1	1	unknown	unknown	50109	pose		1224	20140408	30	40	50109 pose 1224 seq 36	-11.4462869482169	3.81572368690843	4.30893697780592	-3.99367943463894	111.117194782604	115.739457702637
31	0.2	1	25.6	0.15	125	50109 pose 1224	37	Acute	1/1	1	unknown	unknown	50109	pose		1224	20140408	30	40	50109 pose 1224 seq 37	-1.33673457177336	4.18662660467874	4.24334891664855	-1.03149189880047	114.28256260265	115.473664093018
32	0.6	1	42.7	0.05	16	50109 pose 1224	38	Acute	1/1	1	unknown	unknown	50109	pose		1224	20140408	30	40	50109 pose 1224 seq 38	0.124135129500307	4.20866059117163	4.20344264220426	0.15526803435498	114.165328979492	113.988341522217
33	0.8	1	42.7	0.2	125	50109 pose 1224	39	Acute	1/1	1	unknown	unknown	50109	pose		1224	20140408	30	40	50109 pose 1224 seq 39	-4.85676007566075	3.92478700384368	4.12513490917987	-2.05272803615279	110.922587076823	113.247245025635
34	0.2	3	21.3	0.15	93.8	50109 pose 1224	40	Acute	1/1	1	unknown	unknown	50109	pose		1224	20140408	30	40	50109 pose 1224 seq 40	-3.25786677100234	4.14138739123641	4.28085184087615	-1.16557611448601	113.484895935059	114.823248291016
35	0.8	3	42.7	0.05	93.8	50109 pose 1224	41	Acute	1/1	1	unknown	unknown	50109	pose		1224	20140408	30	40	50109 pose 1224 seq 41	0.991333947066709	4.16023703770506	4.11940002682368	-0.104515424104977	113.572452392578	113.691277313232
36	1	1	25.6	0.15	93.8	50109 pose 1224	42	Acute	1/1	1	unknown	unknown	50109	pose		1224	20140408	30	40	50109 pose 1224 seq 42	-10.9739036926472	3.74485788417787	4.20647207898363	-3.92775540249446	109.694413271817	114.179088592529
37	0.5	2	25.6	0.2	16	50109 pose 1224	43	Acute	1/1	1	unknown	unknown	50109	pose		1224	20140408	30	40	50109 pose 1224 seq 43	-4.46510859920547	3.98173717147266	4.16783555525091	-1.56457599048991	112.060238647461	113.841373443604
38	0.6	4	42.7	0.2	93.8	50109 pose 1224	44	Acute	1/1	1	unknown	unknown	50109	pose		1224	20140408	30	40	50109 pose 1224 seq 44	-0.641393081880392	4.16765979846823	4.19456343817577	-5.31707658774134	107.847555541992	113.903913879395
39	0.8	1	25.6	0.2	93.8	50109 pose 1224	45	Acute	1/1	1	unknown	unknown	50109	pose		1224	20140408	30	40	50109 pose 1224 seq 45	-8.19841634546707	3.94692857579343	4.29941229624805	-2.73040697675469	111.475192526112	114.604357910156
40	0.7	3	25.6	0.1	16	50109 pose 1224	46	Acute	1/1	1	unknown	unknown	50109	pose		1224	20140408	30	40	50109 pose 1224 seq 46	-3.81410682884586	4.08393915347362	4.2458816140602	-1.33787795058041	112.210333862305	113.731928253174
41	0.9	2	32	0.05	156.2	50109 pose 1224	47	Acute	1/1	1	unknown	unknown	50109	pose		1224	20140408	30	40	50109 pose 1224 seq 47	-1.69599698050129	4.1976807607146	4.27010155413711	-0.540123003260489	112.85949798584	113.472388458252
42	0.6	1	25.6	0.1	125	50109 pose 1224	48	Acute	1/1	1	unknown	unknown	50109	pose		1224	20140408	30	40	50109 pose 1224 seq 48	0.753578111186826	4.25733481503316	4.22549242899838	0.546768602331383	113.511163330078	112.893894958496
43	0.3	2	42.7	0.2	125	50109 pose 1224	49	Acute	1/1	1	unknown	unknown	50109	pose		1224	20140408	30	40	50109 pose 1224 seq 49	1.06392588773637	4.25463371596019	4.20984409480224	0.696405819018904	113.217226257324	112.434227752686
44	0.3	4	25.6	0.1	156.2	50109 pose 1224	50	Acute	1/1	1	unknown	unknown	50109	pose		1224	20140408	30	40	50109 pose 1224 seq 50	0.660124025981313	4.22005112833188	4.19237624547596	-0.180491315352828	112.06274017334	112.265369415283
45	0.3	4	32	0.05	125	50109 pose 1224	51	Acute	1/1	1	unknown	unknown	50109	pose		1224	20140408	30	40	50109 pose 1224 seq 51	-1.01981553513962	4.16154932137238	4.20442671820822	0.447661332895297	111.98268951416	111.483620452881
46	0.6	1	32	0.1	16	50109 pose 1224	52	Acute	1/1	1	unknown	unknown	50109	pose		1224	20140408	30	40	50109 pose 1224 seq 52	-2.82687852124739	4.09109818916883	4.21011296839257	-1.08349097262424	110.993309020996	112.209084320068
47	0.3	2	21.3	0.15	62.5	50109 pose 1224	53	Acute	1/1	1	unknown	unknown	50109	pose		1224	20140408	30	40	50109 pose 1224 seq 53	1.17969110475537	4.15703470496734	4.10856631363244	0.356579639448541	111.592440185547	111.195938110352
48	0.8	2	21.3	0.05	125	50109 pose 1224	54	Acute	1/1	1	unknown	unknown	50109	pose		1224	20140408	30	40	50109 pose 1224 seq 54	3.7902211260155	4.25535168938425	4.09995435332744	0.433272581882939	112.629303271954	112.143416595459
49	0.2	2	42.7	0.1	62.5	50109 pose 1224	55	Acute	1/1	1	unknown	unknown	50109	pose		1224	20140408	30	40	50109 pose 1224 seq 55	0.26793218286818	4.19965113027931	4.18842898108242	-0.309445569448261	112.05201281034	112.399829101563
50	0.8	1	21.3	0.1	93.8	50109 pose 1224	56	Acute	1/1	1	unknown	unknown	50109	pose		1224	20140408	30	40	50109 pose 1224 seq 56	-1.31395821888235	4.1493959712892	4.20464322653898	-0.856034047968096	111.980188293457	112.947053527832
51	0.4	2	21.3	0.05	62.5	50109 pose 1224	57	Acute	1/1	1	unknown	unknown	50109	pose		1224	20140408	30	40	50109 pose 1224 seq 57	-3.57165475038513	4.11802567022191	4.27055515633081	-0.910800995245518	111.992695922852	113.022102355957
52	0.5	3	21.3	0.1	16	50109 pose 1224	58	Acute	1/1	1	unknown	unknown	50109	pose		1224	20140408	30	40	50109 pose 1224 seq 58	-0.417449720791315	4.10692671287723	4.1241429360488	-0.212647222924417	111.521144714355	111.758796691895
53	0.5	3	25.6	0.05	156.2	50109 pose 1224	59	Acute	1/1	1	unknown	unknown	50109	pose		1224	20140408	30	40	50109 pose 1224 seq 59	0.217394204309404	4.10980964563516	4.10089453858343	-0.690931775925664	110.654343566895	111.424208831787
54	0.7	3	42.7	0.1	156.2	50109 pose 1224	60	Acute	1/1	1	unknown	unknown	50109	pose		1224	20140408	30	40	50109 pose 1224 seq 60	-0.585460668054522	4.07100582077061	4.09498031990825	-0.878610689868995	110.907051966741	111.890130615234
55	0.6	3	42.7	0.05	16	50109 pose 1224	61	Acute	1/1	1	unknown	unknown	50109	pose		1224	20140408	30	40	50109 pose 1224 seq 61	-1.56138528228265	4.02391028984746	4.08773559175576	-1.19493389657072	110.250334777832	111.583686065674
56	0.4	4	32	0.05	16	50109 pose 1224	62	Acute	1/1	1	unknown	unknown	50109	pose		1224	20140408	30	40	50109 pose 1224 seq 62	-3.394531383233	4.00517773154293	4.14591201604894	-1.66489682453607	110.224070129395	112.090257263184
57	0.3	2	42.7	0.1	125	50109 pose 1224	63	Acute	1/1	1	unknown	unknown	50109	pose		1224	20140408	30	40	50109 pose 1224 seq 63	1.23393794764082	4.05272328258731	4.00332473945982	-0.133304022257473	110.573041687012	110.720636749268
58	0.5	4	32	0.2	156.2	50109 pose 1224	64	Acute	1/1	1	unknown	unknown	50109	pose		1224	20140408	30	40	50109 pose 1224 seq 64	0.110297020010325	4.01026613764429	4.00584780688714	-2.83728972257121	107.576132202148	110.71750869751
59	0.6	4	21.3	0.05	93.8	50109 pose 1224	65	Acute	1/1	1	unknown	unknown	50109	pose		1224	20140408	30	40	50109 pose 1224 seq 65	0.786611399617724	4.17364920825774	4.14107503992695	-0.620699363911438	111.53124823937	112.22784576416
60	0.6	1	32	0.05	125	50109 pose 1224	66	Acute	1/1	1	unknown	unknown	50109	pose		1224	20140408	30	40	50109 pose 1224 seq 66	3.2857040943254	4.14923814787404	4.01724341646039	0.27087012857395	111.356040039063	111.055224609375
61	0.9	1	32	0.15	16	50109 pose 1224	67	Acute	1/1	1	unknown	unknown	50109	pose		1224	20140408	30	40	50109 pose 1224 seq 67	-8.90234464253764	3.66956292585995	4.02816396477031	-5.52577544601307	104.732446497137	110.858222961426
62	1	2	42.7	0.1	125	50109 pose 1224	68	Acute	1/1	1	unknown	unknown	50109	pose		1224	20140408	30	40	50109 pose 1224 seq 68	-6.44469787459084	3.84537353331363	4.11026788001708	-4.52064283093051	106.058698239534	111.080239105225
63	0.9	2	21.3	0.2	125	50109 pose 1224	69	Acute	1/1	1	unknown	unknown	50109	pose		1224	20140408	30	40	50109 pose 1224 seq 69	-12.825540075775	3.5251383493807	4.0437742343857	-8.64462702868098	101.720584869385	111.346034240723
64	0.2	2	32	0.05	125	50109 pose 1224	70	Acute	1/1	1	unknown	unknown	50109	pose		1224	20140408	30	40	50109 pose 1224 seq 70	-3.05207400021586	4.01770290797884	4.14418654813491	-1.37227370596423	110.663099060059	112.202828979492
65	0.7	4	42.7	0.05	93.8	50109 pose 1224	71	Acute	1/1	1	unknown	unknown	50109	pose		1224	20140408	30	40	50109 pose 1224 seq 71	0.130086053424263	4.09763927463514	4.09231574259194	-0.308766926527932	110.653092346191	110.995810699463
66	0.4	1	25.6	0.05	62.5	50109 pose 1224	72	Acute	1/1	1	unknown	unknown	50109	pose		1224	20140408	30	40	50109 pose 1224 seq 72	-1.33562427527057	3.97964218197668	4.03351478458624	-1.07622371763407	109.85383392334	111.048969268799
67	1	1	32	0.05	62.5	50109 pose 1224	73	Acute	1/1	1	unknown	unknown	50109	pose		1224	20140408	30	40	50109 pose 1224 seq 73	1.12120434766361	4.01662695229655	3.97209168760197	-0.11775470741115	109.278466796875	109.407299041748
68	0.7	4	25.6	0.1	156.2	50109 pose 1224	74	Acute	1/1	1	unknown	unknown	50109	pose		1224	20140408	30	40	50109 pose 1224 seq 74	-2.10608443896945	3.93055049392279	4.01511214603766	-1.83181230536462	108.087708129883	110.10461807251
69	1	3	32	0.1	16	50109 pose 1224	75	Acute	1/1	1	unknown	unknown	50109	pose		1224	20140408	30	40	50109 pose 1224 seq 75	-9.49824801126675	3.5790369123227	3.95466036145716	-9.38444820401246	98.8963428844105	109.138377380371
70	0.2	1	25.6	0.15	62.5	50163 pose 1206	1	Acute	1/1	1	etomidate	unknown	50163	pose		1206	20150415	30	40	50163 pose 1206 seq 1	-9.13575128158071	3.35545380333326	3.69282071954563	-1.05796204655577	104.029403354811	105.141763305664
71	0.4	2	21.3	0.2	125	50163 pose 1206	2	Acute	1/1	1	etomidate	unknown	50163	pose		1206	20150415	30	40	50163 pose 1206 seq 2	-7.28863640002197	3.33702146231181	3.59936617555326	-0.614527131948059	102.767765874448	103.403206634521
72	0.9	2	21.3	0.05	16	50163 pose 1206	3	Acute	1/1	1	etomidate	unknown	50163	pose		1206	20150415	30	40	50163 pose 1206 seq 3	0.650494001063028	3.3767856667604	3.35496184124515	-1.15214292940583	102.187126853249	103.378191375732
73	0.7	1	42.7	0.1	93.8	50163 pose 1206	4	Acute	1/1	1	etomidate	unknown	50163	pose		1206	20150415	30	40	50163 pose 1206 seq 4	-15.2229673925622	2.86201714382383	3.37593456128203	-3.36469110778485	100.745909604159	104.25372543335
74	0.6	1	25.6	0.2	156.2	50163 pose 1206	5	Acute	1/1	1	etomidate	unknown	50163	pose		1206	20150415	30	40	50163 pose 1206 seq 5	-20.1618873144151	2.67357592057725	3.34874639522882	-3.99299269992359	99.5024799547697	103.640851593018
75	0.3	1	21.3	0.1	125	50163 pose 1206	6	Acute	1/1	1	etomidate	unknown	50163	pose		1206	20150415	30	40	50163 pose 1206 seq 6	-2.10101275133057	3.36495578930113	3.43717119438012	-1.31905070244162	103.01433355158	104.391307830811
76	0.2	4	32	0.2	93.8	50163 pose 1206	7	Acute	1/1	1	etomidate	unknown	50163	pose		1206	20150415	30	40	50163 pose 1206 seq 7	-1.14705619800198	3.26375272979169	3.3016242149844	-0.431193848872699	103.660972263502	104.109887695312
77	0.7	3	32	0.05	16	50163 pose 1206	8	Acute	1/1	1	etomidate	unknown	50163	pose		1206	20150415	30	40	50163 pose 1206 seq 8	3.17976377127201	3.35192406812846	3.24862545291243	0.112745009325489	102.997007460821	102.881014251709
78	0.9	3	21.3	0.1	93.8	50163 pose 1206	9	Acute	1/1	1	etomidate	unknown	50163	pose		1206	20150415	30	40	50163 pose 1206 seq 9	-37.1066133137193	2.1401158370256	3.40276768319178	-11.1700757151957	91.8418803215027	103.390699768066
79	0.4	4	42.7	0.15	62.5	50163 pose 1206	10	Acute	1/1	1	etomidate	unknown	50163	pose		1206	20150415	30	40	50163 pose 1206 seq 10	-11.0590994918362	3.45951799990124	3.88968177760208	-0.83700956294982	103.38731098175	104.259976959229
80	0.5	1	42.7	0.2	62.5	50163 pose 1206	11	Acute	1/1	1	etomidate	unknown	50163	pose		1206	20150415	30	40	50163 pose 1206 seq 11	-11.927875752924	3.04454954979308	3.45688215859533	-3.03371028800098	100.011562529064	103.140547943115
81	0.4	2	42.7	0.15	62.5	50163 pose 1206	12	Acute	1/1	1	etomidate	unknown	50163	pose		1206	20150415	30	40	50163 pose 1206 seq 12	-5.11052278381229	3.59746738596242	3.79121846963733	-0.86066805296977	103.402946472168	104.300628662109
82	0.3	3	32	0.15	16	50163 pose 1206	13	Acute	1/1	1	etomidate	unknown	50163	pose		1206	20150415	30	40	50163 pose 1206 seq 13	0.908667143500141	3.70433773263548	3.67098073683563	-0.873458064300412	102.614707628886	103.518901824951
83	0.7	3	42.7	0.2	156.2	50163 pose 1206	14	Acute	1/1	1	etomidate	unknown	50163	pose		1206	20150415	30	40	50163 pose 1206 seq 14	-43.4259880707022	2.0887819682036	3.69212275561084	-16.667383276912	85.1940559974084	102.233746337891
84	0.8	4	42.7	0.15	62.5	50163 pose 1206	15	Acute	1/1	1	etomidate	unknown	50163	pose		1206	20150415	30	40	50163 pose 1206 seq 15	-43.4828238361215	2.22461801938602	3.93618041519885	-14.9794174117109	87.5471349443708	102.971694946289
85	0.2	2	32	0.15	156.2	50163 pose 1206	16	Acute	1/1	1	etomidate	unknown	50163	pose		1206	20150415	30	40	50163 pose 1206 seq 16	-7.99547995237879	3.84782208795183	4.18220983703867	-0.774675190082834	104.901253064473	105.720241546631
86	0.5	1	32	0.15	156.2	50163 pose 1206	17	Acute	1/1	1	etomidate	unknown	50163	pose		1206	20150415	30	40	50163 pose 1206 seq 17	-3.78293398438794	3.70136787841106	3.84689331288743	-1.40509527128746	104.129951159159	105.613927459717
87	0.5	3	21.3	0.1	125	50163 pose 1206	18	Acute	1/1	1	etomidate	unknown	50163	pose		1206	20150415	30	40	50163 pose 1206 seq 18	-1.75779868741582	3.83345311565481	3.9020431794455	-0.28592720721437	105.230881373088	105.532627868652
88	0.6	1	21.3	0.15	16	50163 pose 1206	19	Acute	1/1	1	etomidate	unknown	50163	pose		1206	20150415	30	40	50163 pose 1206 seq 19	-16.1567843974716	3.21701359057194	3.8369396586871	-4.67853400726157	100.288245114413	105.210556793213
89	0.2	2	25.6	0.05	62.5	50163 pose 1206	20	Acute	1/1	1	etomidate	unknown	50163	pose		1206	20150415	30	40	50163 pose 1206 seq 20	-3.81637152761089	3.98574609432992	4.14389242497135	-0.9629339363483	105.934747009277	106.964746856689
90	1	4	32	0.2	93.8	50163 pose 1206	21	Acute	1/1	1	etomidate	unknown	50163	pose		1206	20150415	30	40	50163 pose 1206 seq 21	-44.9547540148289	2.16706440464226	3.93687840949254	-21.0038075857273	82.9394242422921	104.991673278809
91	0.4	4	21.3	0.2	125	50163 pose 1206	22	Acute	1/1	1	etomidate	unknown	50163	pose		1206	20150415	30	40	50163 pose 1206 seq 22	-10.8819724339411	4.13146199099678	4.6359441561185	-0.814453266099194	107.994749145508	108.881538391113
92	1	3	25.6	0.15	156.2	50163 pose 1206	24	Acute	1/1	1	etomidate	unknown	50163	pose		1206	20150415	30	40	50163 pose 1206 seq 24	-47.0907682263304	2.16063846355933	4.08367007255353	-21.5117326857138	83.8615153386043	106.845925140381
93	0.3	4	25.6	0.1	62.5	50163 pose 1206	25	Acute	1/1	1	etomidate	unknown	50163	pose		1206	20150415	30	40	50163 pose 1206 seq 25	-3.46941523946669	4.3731185777506	4.53029326259563	0.241536873171931	108.608535179725	108.346837615967
94	0.9	2	32	0.15	156.2	50163 pose 1206	26	Acute	1/1	1	etomidate	unknown	50163	pose		1206	20150415	30	40	50163 pose 1206 seq 26	-40.1429567714012	2.55698530938992	4.27182027622812	-13.502248361926	93.7013509413775	108.328076934814
95	0.5	2	21.3	0.15	156.2	50163 pose 1206	27	Acute	1/1	1	etomidate	unknown	50163	pose		1206	20150415	30	40	50163 pose 1206 seq 27	-7.49182055755325	4.27724339733766	4.62363806434944	-1.22637290781822	107.990997314453	109.331813049316
96	0.9	4	21.3	0.15	62.5	50163 pose 1206	28	Acute	1/1	1	etomidate	unknown	50163	pose		1206	20150415	30	40	50163 pose 1206 seq 28	-47.7251981868651	2.2895284886633	4.37979372326959	-20.3131206176897	86.7319085257394	108.84088973999
97	0.8	4	21.3	0.2	93.8	50163 pose 1206	29	Acute	1/1	1	etomidate	unknown	50163	pose		1206	20150415	30	40	50163 pose 1206 seq 29	-51.2488423663996	2.28735216944182	4.6918930348955	-21.407818002127	85.7665199866662	109.128564453125
98	0.9	4	32	0.1	156.2	50163 pose 1206	30	Acute	1/1	1	etomidate	unknown	50163	pose		1206	20150415	30	40	50163 pose 1206 seq 30	-50.636147557955	2.39549731350143	4.85273574689868	-18.6934122115528	90.0151547023228	110.710776519775
99	0.4	4	25.6	0.2	62.5	50163 pose 1206	31	Acute	1/1	1	etomidate	unknown	50163	pose		1206	20150415	30	40	50163 pose 1206 seq 31	-7.7806719768106	4.45869862346969	4.83488517976244	-1.46288493254426	108.87552525447	110.49189453125
100	1	3	25.6	0.2	93.8	50163 pose 1206	32	Acute	1/1	1	etomidate	unknown	50163	pose		1206	20150415	30	40	50163 pose 1206 seq 32	-49.301742259715	2.31454457970713	4.56533356937823	-22.1784775544912	85.0009444100516	109.225496673584
101	0.7	3	32	0.2	16	50163 pose 1206	33	Acute	1/1	1	etomidate	unknown	50163	pose		1206	20150415	30	40	50163 pose 1206 seq 33	-47.4619624382552	2.64338593148628	5.03137546464248	-16.1484717952333	93.1551780700684	111.095384979248
102	0.9	3	42.7	0.15	62.5	50163 pose 1206	34	Acute	1/1	1	etomidate	unknown	50163	pose		1206	20150415	30	40	50163 pose 1206 seq 34	-47.3350023477539	2.51330562066492	4.77225051306488	-17.7520979552469	89.9616994222005	109.378716278076
103	0.8	2	21.3	0.15	16	50163 pose 1206	35	Acute	1/1	1	etomidate	unknown	50163	pose		1206	20150415	30	40	50163 pose 1206 seq 35	-39.1792104942184	2.94992920142774	4.85019879780963	-12.4248581186155	96.3252911037869	109.991590118408
104	0.2	1	25.6	0.15	125	50163 pose 1206	36	Acute	1/1	1	etomidate	unknown	50163	pose		1206	20150415	30	40	50163 pose 1206 seq 36	-3.0664618664883	4.63569815971977	4.78234700701297	0.348102451440084	109.831635108361	109.450634765625
105	0.6	1	42.7	0.05	16	50163 pose 1206	37	Acute	1/1	1	etomidate	unknown	50163	pose		1206	20150415	30	40	50163 pose 1206 seq 37	-0.88913779238021	4.54939088377279	4.59020412338117	0.161908786092307	109.070355048546	108.894046020508
106	0.8	1	42.7	0.2	125	50163 pose 1206	38	Acute	1/1	1	etomidate	unknown	50163	pose		1206	20150415	30	40	50163 pose 1206 seq 38	-32.28182838886	3.18521489420214	4.70363392634504	-10.953297407814	97.11969871521	109.066024780273
107	0.2	3	21.3	0.15	93.8	50163 pose 1206	39	Acute	1/1	1	etomidate	unknown	50163	pose		1206	20150415	30	40	50163 pose 1206 seq 39	-3.37744732105836	4.62210524507817	4.78367122056539	-0.10304427959628	110.062546363244	110.176076507568
108	0.8	3	42.7	0.05	93.8	50163 pose 1206	40	Acute	1/1	1	etomidate	unknown	50163	pose		1206	20150415	30	40	50163 pose 1206 seq 40	-5.29589842932329	4.47118933606644	4.72122037156927	-1.21124036761929	109.054721538837	110.391831970215
109	1	1	25.6	0.15	93.8	50163 pose 1206	41	Acute	1/1	1	etomidate	unknown	50163	pose		1206	20150415	30	40	50163 pose 1206 seq 41	-29.6453520272104	3.21562992245094	4.57060054325709	-10.2360552900017	97.9889770507812	109.162957763672
110	0.5	2	25.6	0.2	16	50163 pose 1206	42	Acute	1/1	1	etomidate	unknown	50163	pose		1206	20150415	30	40	50163 pose 1206 seq 42	-21.9589847431615	3.65936301646241	4.68902538545813	-6.12538583064499	102.185705358332	108.853395843506
111	0.6	4	42.7	0.2	93.8	50163 pose 1206	43	Acute	1/1	1	etomidate	unknown	50163	pose		1206	20150415	30	40	50163 pose 1206 seq 43	-48.9646017658238	2.43527432664949	4.77173571855993	-20.4708181269306	87.477897644043	109.994715881348
112	0.8	1	25.6	0.2	93.8	50163 pose 1206	44	Acute	1/1	1	etomidate	unknown	50163	pose		1206	20150415	30	40	50163 pose 1206 seq 44	-32.9177888555636	3.26849604566357	4.87237374842355	-10.2099548598246	98.0343170166016	109.181721496582
113	0.7	3	25.6	0.1	16	50163 pose 1206	45	Acute	1/1	1	etomidate	unknown	50163	pose		1206	20150415	30	40	50163 pose 1206 seq 45	-21.8399920282934	3.64598383697524	4.6647690188249	-6.05644009089361	102.181442954324	108.768970489502
114	0.9	2	32	0.05	156.2	50163 pose 1206	46	Acute	1/1	1	etomidate	unknown	50163	pose		1206	20150415	30	40	50163 pose 1206 seq 46	-3.52697345946766	4.44762500790838	4.61022647199707	-0.526750304389061	108.105827331543	108.678290557861
115	0.6	1	25.6	0.1	125	50163 pose 1206	47	Acute	1/1	1	etomidate	unknown	50163	pose		1206	20150415	30	40	50163 pose 1206 seq 47	-2.38840889234905	4.47402043435673	4.58349298847363	-0.372234850557946	108.476244119497	108.881539154053
116	0.3	2	42.7	0.2	125	50163 pose 1206	48	Acute	1/1	1	etomidate	unknown	50163	pose		1206	20150415	30	40	50163 pose 1206 seq 48	-2.32256012601144	4.49017077431159	4.59693740960478	-1.3314187415832	108.252550858718	109.713294219971
117	0.3	4	25.6	0.1	156.2	50163 pose 1206	49	Acute	1/1	1	etomidate	unknown	50163	pose		1206	20150415	30	40	50163 pose 1206 seq 49	-0.351585528195182	4.52468092586483	4.54064517719454	1.2595704858159	109.04028907189	107.683934020996
118	0.6	1	32	0.1	16	50163 pose 1206	51	Acute	1/1	1	etomidate	unknown	50163	pose		1206	20150415	30	40	50163 pose 1206 seq 51	0.400956655280337	4.37435411490253	4.35688489495331	0.338481410229786	107.737814389742	107.37437210083
119	0.3	2	21.3	0.15	62.5	50163 pose 1206	52	Acute	1/1	1	etomidate	unknown	50163	pose		1206	20150415	30	40	50163 pose 1206 seq 52	-2.22315384163969	4.47282167402511	4.57452029776138	-0.294803598460352	108.438962202806	108.759589385986
120	0.8	2	21.3	0.05	125	50163 pose 1206	53	Acute	1/1	1	etomidate	unknown	50163	pose		1206	20150415	30	40	50163 pose 1206 seq 53	0.299836846503531	4.35697822758633	4.34395345453467	0.73118687031703	107.561023712158	106.780260467529
121	0.2	2	42.7	0.1	62.5	50163 pose 1206	54	Acute	1/1	1	etomidate	unknown	50163	pose		1206	20150415	30	40	50163 pose 1206 seq 54	1.29858020905808	4.47665286551098	4.41926516272208	0.937651713515793	108.750448667086	107.74022064209
122	0.8	1	21.3	0.1	93.8	50163 pose 1206	55	Acute	1/1	1	etomidate	unknown	50163	pose		1206	20150415	30	40	50163 pose 1206 seq 55	-22.4425662377125	3.56555262023116	4.59730608307584	-7.23197675119935	101.744045755138	109.675772094727
123	0.4	2	21.3	0.05	62.5	50163 pose 1206	56	Acute	1/1	1	etomidate	unknown	50163	pose		1206	20150415	30	40	50163 pose 1206 seq 56	1.1141426201331	4.47242165431559	4.4231415491675	0.922029817359933	109.128083742582	108.13108291626
124	0.5	3	21.3	0.1	16	50163 pose 1206	57	Acute	1/1	1	etomidate	unknown	50163	pose		1206	20150415	30	40	50163 pose 1206 seq 57	1.04083599238356	4.34910570929868	4.30430495411431	-0.247350041303676	107.70142364502	107.968483734131
125	0.5	3	25.6	0.05	156.2	50163 pose 1206	58	Acute	1/1	1	etomidate	unknown	50163	pose		1206	20150415	30	40	50163 pose 1206 seq 58	-0.392994265924454	4.41148153919223	4.42888681040139	-0.270738305002493	108.271793658917	108.56572265625
126	0.7	3	42.7	0.1	156.2	50163 pose 1206	59	Acute	1/1	1	etomidate	unknown	50163	pose		1206	20150415	30	40	50163 pose 1206 seq 59	-13.9871547505463	3.7049766708151	4.30746902985241	-5.26425190828752	102.222542126973	107.90281829834
127	0.6	3	42.7	0.05	16	50163 pose 1206	60	Acute	1/1	1	etomidate	unknown	50163	pose		1206	20150415	30	40	50163 pose 1206 seq 60	1.88741857771753	4.47548554314715	4.39257918752093	-0.0571013503827432	107.350559821496	107.411893463135
128	0.4	4	32	0.05	16	50163 pose 1206	61	Acute	1/1	1	etomidate	unknown	50163	pose		1206	20150415	30	40	50163 pose 1206 seq 61	-4.04530196467531	4.2437871150833	4.42269862963979	-1.18845769270409	106.311465923603	107.590129089355
129	0.3	2	42.7	0.1	125	50163 pose 1206	62	Acute	1/1	1	etomidate	unknown	50163	pose		1206	20150415	30	40	50163 pose 1206 seq 62	2.18857252610804	4.37064591516299	4.2770397972301	0.663648840822814	107.300047654372	106.592646789551
130	0.5	4	32	0.2	156.2	50163 pose 1206	63	Acute	1/1	1	etomidate	unknown	50163	pose		1206	20150415	30	40	50163 pose 1206 seq 63	-15.6934559988909	3.59240425980611	4.26112148513507	-5.28522584090583	101.198877417523	106.84592590332
131	0.6	4	21.3	0.05	93.8	50163 pose 1206	64	Acute	1/1	1	etomidate	unknown	50163	pose		1206	20150415	30	40	50163 pose 1206 seq 64	1.78891875105552	4.51442056447277	4.43508057641683	0.256743887460169	109.079575997812	108.800238037109
132	0.9	1	32	0.15	16	50163 pose 1206	66	Acute	1/1	1	etomidate	unknown	50163	pose		1206	20150415	30	40	50163 pose 1206 seq 66	-28.1352530872455	3.11734653773742	4.33779658546903	-11.0592715275708	96.0835778372628	108.031021881104
133	1	2	42.7	0.1	125	50163 pose 1206	67	Acute	1/1	1	etomidate	unknown	50163	pose		1206	20150415	30	40	50163 pose 1206 seq 67	-40.500438807304	2.69965538275667	4.53726939937176	-14.3894720014133	91.6453628540039	107.049173736572
134	0.9	2	21.3	0.2	125	50163 pose 1206	68	Acute	1/1	1	etomidate	unknown	50163	pose		1206	20150415	30	40	50163 pose 1206 seq 68	-49.7594799210226	2.29775921132001	4.57351796459903	-21.5317164379585	84.1566821507045	107.249296569824
135	0.2	2	32	0.05	125	50163 pose 1206	69	Acute	1/1	1	etomidate	unknown	50163	pose		1206	20150415	30	40	50163 pose 1206 seq 69	-3.24637405722075	4.43985105084872	4.58882135691171	-0.636173036935396	107.120051066081	107.805883026123
136	0.7	4	42.7	0.05	93.8	50163 pose 1206	70	Acute	1/1	1	etomidate	unknown	50163	pose		1206	20150415	30	40	50163 pose 1206 seq 70	2.177603859835	4.38510305812547	4.2916479663595	0.747897269619819	106.989763406607	106.195529937744
137	0.4	1	25.6	0.05	62.5	50163 pose 1206	71	Acute	1/1	1	etomidate	unknown	50163	pose		1206	20150415	30	40	50163 pose 1206 seq 71	-2.21321862277718	4.21891573403343	4.31440290253395	-0.500158152124682	105.701720311091	106.233053588867
138	1	1	32	0.05	62.5	50163 pose 1206	72	Acute	1/1	1	etomidate	unknown	50163	pose		1206	20150415	30	40	50163 pose 1206 seq 72	-5.34263092643269	4.03582142041236	4.26361038756078	-1.35997989522017	104.189935302734	105.626433563232
139	0.7	4	25.6	0.1	156.2	50163 pose 1206	73	Acute	1/1	1	etomidate	unknown	50163	pose		1206	20150415	30	40	50163 pose 1206 seq 73	-19.3539795815177	3.4880197492289	4.32509841295221	-5.79561145987647	99.9112402598063	106.057946777344
140	1	3	32	0.1	16	50163 pose 1206	74	Acute	1/1	1	etomidate	unknown	50163	pose		1206	20150415	30	40	50163 pose 1206 seq 74	-43.1256407485534	2.42118818442554	4.25708213031684	-17.6824502789899	86.328761100769	104.872850799561
141	0.4	1	25.6	0.05	62.5	50162 pose 1237	1	Acute	1/1	1	unknown	unknown	50162	pose		1237	20150505	30	40	50162 pose 1237 seq 1	-0.278871533879314	3.80795235368435	3.8186013458302	0.215400014034994	99.6817693710327	99.4675163269043
142	0.4	4	42.7	0.15	62.5	50162 pose 1237	2	Acute	1/1	1	unknown	unknown	50162	pose		1237	20150505	30	40	50162 pose 1237 seq 2	-5.9056367484138	3.5133638782958	3.73387284517978	-3.24868657326146	96.402567429976	99.6395439147949
143	0.6	1	32	0.1	16	50162 pose 1237	3	Acute	1/1	1	unknown	unknown	50162	pose		1237	20150505	30	40	50162 pose 1237 seq 3	-8.75424200717254	3.49339365104711	3.82855458477501	-3.28411322443278	96.3158416748047	99.5863708496094
144	0.6	1	32	0.05	125	50162 pose 1237	4	Acute	1/1	1	unknown	unknown	50162	pose		1237	20150505	30	40	50162 pose 1237 seq 4	-1.05118292157075	3.75862066064322	3.79855037343604	-1.66992176257652	97.335927327474	98.9889656066894
145	0.6	1	25.6	0.2	156.2	50162 pose 1237	5	Acute	1/1	1	unknown	unknown	50162	pose		1237	20150505	30	40	50162 pose 1237 seq 5	-13.70153068202	3.25749232254663	3.77468146108582	-4.54082202561257	93.3923067365374	97.8348114013672
146	0.8	4	42.7	0.15	62.5	50162 pose 1237	6	Acute	1/1	1	unknown	unknown	50162	pose		1237	20150505	30	40	50162 pose 1237 seq 6	-33.7590720078235	2.49945297275057	3.77327590133667	-18.3702055211495	80.9091701507568	99.117204284668
147	0.9	3	21.3	0.1	93.8	50162 pose 1237	7	Acute	1/1	1	unknown	unknown	50162	pose		1237	20150505	30	40	50162 pose 1237 seq 7	-30.0513056028724	2.70549400470013	3.8678263090086	-13.7194492746295	85.4379092945772	99.0233703613281
148	0.2	2	25.6	0.05	62.5	50162 pose 1237	8	Acute	1/1	1	unknown	unknown	50162	pose		1237	20150505	30	40	50162 pose 1237 seq 8	-2.18522987467168	3.74218652881951	3.8257888088115	0.145894831103901	101.26651541392	101.118988037109
149	0.8	2	21.3	0.15	16	50162 pose 1237	9	Acute	1/1	1	unknown	unknown	50162	pose		1237	20150505	30	40	50162 pose 1237 seq 9	-25.6110188237654	2.7407188586597	3.68430756185069	-12.9989010015974	85.607177734375	98.3978118896484
150	0.8	4	21.3	0.2	93.8	50162 pose 1237	10	Acute	1/1	1	unknown	unknown	50162	pose		1237	20150505	30	40	50162 pose 1237 seq 10	-38.4611464769322	2.32215719012565	3.77348139782161	-20.3683114394734	78.7244649614607	98.860725402832
151	0.2	1	25.6	0.15	125	50162 pose 1237	11	Acute	1/1	1	unknown	unknown	50162	pose		1237	20150505	30	40	50162 pose 1237 seq 11	-1.01207128139123	3.74272008989469	3.78098636706911	0.298608140289024	99.3033752441406	99.0077301025391
152	0.8	1	21.3	0.1	93.8	50162 pose 1237	12	Acute	1/1	1	unknown	unknown	50162	pose		1237	20150505	30	40	50162 pose 1237 seq 12	-13.9924661363774	3.15991423161895	3.67399702057433	-5.95745297565468	92.4534481048584	98.3102340698242
153	0.5	1	42.7	0.2	62.5	50162 pose 1237	13	Acute	1/1	1	unknown	unknown	50162	pose		1237	20150505	30	40	50162 pose 1237 seq 13	-11.3503208184065	3.22134466556659	3.63379167900637	-4.95292259671622	93.8453140258789	98.735612487793
154	0.8	2	21.3	0.05	125	50162 pose 1237	14	Acute	1/1	1	unknown	unknown	50162	pose		1237	20150505	30	40	50162 pose 1237 seq 14	-1.61579111848517	3.55574735605413	3.61414437995467	-2.1811028102945	95.1012569925059	97.2217636108398
155	0.4	2	21.3	0.2	125	50162 pose 1237	15	Acute	1/1	1	unknown	unknown	50162	pose		1237	20150505	30	40	50162 pose 1237 seq 15	-5.15603201040718	3.37680689635248	3.56038129564867	-1.11088877490104	95.3746615323153	96.446070098877
156	1	4	25.6	0.05	93.8	50162 pose 1237	16	Acute	1/1	1	unknown	unknown	50162	pose		1237	20150505	30	40	50162 pose 1237 seq 16	-19.8918170094372	2.83948135788378	3.54455843570724	-9.11185601588101	88.4312850104438	97.2968322753906
157	1	2	42.7	0.1	125	50162 pose 1237	17	Acute	1/1	1	unknown	unknown	50162	pose		1237	20150505	30	40	50162 pose 1237 seq 17	-25.6803922710968	2.67016318055464	3.59281118691401	-10.3938085648792	86.2198571597829	96.2208702087402
158	0.5	3	25.6	0.05	156.2	50162 pose 1237	18	Acute	1/1	1	unknown	unknown	50162	pose		1237	20150505	30	40	50162 pose 1237 seq 18	-3.3270555319056	3.47189160453292	3.59137877059157	-0.417017027778884	96.9627262462269	97.3687705993652
159	0.7	3	32	0.05	16	50162 pose 1237	19	Acute	1/1	1	unknown	unknown	50162	pose		1237	20150505	30	40	50162 pose 1237 seq 19	-0.703630039609921	3.40900102750901	3.433157756793	-2.19386595323081	94.2445161238961	96.3584922790527
160	0.6	1	25.6	0.1	125	50162 pose 1237	20	Acute	1/1	1	unknown	unknown	50162	pose		1237	20150505	30	40	50162 pose 1237 seq 20	-6.86004296610377	3.17464850126101	3.40847108197147	-2.84809140658674	91.8091236114502	94.5005867004395
161	0.7	3	32	0.2	16	50162 pose 1237	21	Acute	1/1	1	unknown	unknown	50162	pose		1237	20150505	30	40	50162 pose 1237 seq 21	-29.5024987578437	2.33409001653468	3.31088332977529	-15.1270418433669	77.4021363258362	91.1976417541504
162	0.4	2	42.7	0.15	62.5	50162 pose 1237	22	Acute	1/1	1	unknown	unknown	50162	pose		1237	20150505	30	40	50162 pose 1237 seq 22	-5.75355640453653	3.15312801797547	3.34562016102138	1.18180183633737	90.0157834007626	88.9644004821777
163	0.6	1	42.7	0.05	16	50162 pose 1237	23	Acute	1/1	1	unknown	unknown	50162	pose		1237	20150505	30	40	50162 pose 1237 seq 23	-2.94154591202399	3.18360912483957	3.28009461386421	-0.380698631117797	92.5610726096413	92.9147979736328
164	0.5	1	32	0.15	156.2	50162 pose 1237	24	Acute	1/1	1	unknown	unknown	50162	pose		1237	20150505	30	40	50162 pose 1237 seq 24	-5.29476296611147	3.00798336661962	3.17615314720481	-0.141313451758953	91.7777713593983	91.907649230957
165	0.7	4	25.6	0.1	156.2	50162 pose 1237	25	Acute	1/1	1	unknown	unknown	50162	pose		1237	20150505	30	40	50162 pose 1237 seq 25	-23.1411232112827	2.45381135654593	3.19261932917831	-10.1235442515964	83.0699880263385	92.4268623352051
166	1	1	25.6	0.15	93.8	50162 pose 1237	26	Acute	1/1	1	unknown	unknown	50162	pose		1237	20150505	30	40	50162 pose 1237 seq 26	-21.0090181958003	2.54089412346382	3.21668887438582	-10.3852083704683	86.4607785542806	96.480477142334
167	0.9	4	21.3	0.15	62.5	50162 pose 1237	27	Acute	1/1	1	unknown	unknown	50162	pose		1237	20150505	30	40	50162 pose 1237 seq 27	-33.0720737438261	2.12528817447666	3.17548786188577	-17.8427945298373	76.182018824986	92.7271301269531
168	0.6	4	42.7	0.2	93.8	50162 pose 1237	28	Acute	1/1	1	unknown	unknown	50162	pose		1237	20150505	30	40	50162 pose 1237 seq 28	-30.1745187365724	2.19399221776616	3.14210826487393	-15.3686273569609	79.0983093261719	93.4621604919434
169	0.9	4	32	0.1	156.2	50162 pose 1237	29	Acute	1/1	1	unknown	unknown	50162	pose		1237	20150505	30	40	50162 pose 1237 seq 29	-31.3678576318645	2.1349877628637	3.11076951585141	-16.5396823866331	78.585948399135	94.1596565246582
170	0.3	4	32	0.05	125	50162 pose 1237	30	Acute	1/1	1	unknown	unknown	50162	pose		1237	20150505	30	40	50162 pose 1237 seq 30	-1.32318179879222	3.02392180705692	3.06447032056806	1.8085246245624	95.0887596493676	93.3996047973633
171	0.2	3	21.3	0.15	93.8	50162 pose 1237	31	Acute	1/1	1	unknown	unknown	50162	pose		1237	20150505	30	40	50162 pose 1237 seq 31	-0.567655423316956	2.93542256393481	2.95218077822854	-3.49850299498449	92.1754480997721	95.5171173095703
172	0.3	3	42.7	0.1	156.2	50162 pose 1237	32	Acute	1/1	1	unknown	unknown	50162	pose		1237	20150505	30	40	50162 pose 1237 seq 32	-0.291312474834489	2.881996317459	2.8904164611851	-2.57358056375588	90.7277279808408	93.1243583679199
173	0.7	3	25.6	0.1	16	50162 pose 1237	33	Acute	1/1	1	unknown	unknown	50162	pose		1237	20150505	30	40	50162 pose 1237 seq 33	-20.8820888153462	2.27524222802409	2.87576124540736	-12.0769659342184	82.4965229034424	93.8281120300293
174	0.6	4	21.3	0.05	93.8	50162 pose 1237	34	Acute	1/1	1	unknown	unknown	50162	pose		1237	20150505	30	40	50162 pose 1237 seq 34	-2.49455155637995	2.8336417901974	2.90613687278806	-1.79657345908281	88.9448885236468	90.5720825195312
175	0.9	3	42.7	0.15	62.5	50162 pose 1237	35	Acute	1/1	1	unknown	unknown	50162	pose		1237	20150505	30	40	50162 pose 1237 seq 35	-26.8948952091085	2.07043875556195	2.83213978214544	-14.1500961162735	79.6383733113607	92.7646621704102
176	0.9	2	32	0.15	156.2	50162 pose 1237	36	Acute	1/1	1	unknown	unknown	50162	pose		1237	20150505	30	40	50162 pose 1237 seq 36	-25.9386028650497	2.12621452415096	2.87088092637071	-11.8727128711054	80.4995595296224	91.3446472167969
177	0.3	1	21.3	0.1	125	50162 pose 1237	37	Acute	1/1	1	unknown	unknown	50162	pose		1237	20150505	30	40	50162 pose 1237 seq 37	-1.98917236076774	2.77343457598838	2.82972263656124	-0.160039246314732	90.7331649780273	90.8786064147949
178	0.9	1	32	0.15	16	50162 pose 1237	38	Acute	1/1	1	unknown	unknown	50162	pose		1237	20150505	30	40	50162 pose 1237 seq 38	-16.4641047665863	2.26624249483641	2.71289663982667	-8.03225121923436	85.9291565838982	93.4340110778809
179	1	3	25.6	0.2	93.8	50162 pose 1237	39	Acute	1/1	1	unknown	unknown	50162	pose		1237	20150505	30	40	50162 pose 1237 seq 39	-24.1838689108554	2.06523531796071	2.72400515337878	-14.6220548808109	79.0750521146334	92.6176567077637
180	0.3	2	21.3	0.15	62.5	50162 pose 1237	40	Acute	1/1	1	unknown	unknown	50162	pose		1237	20150505	30	40	50162 pose 1237 seq 40	-1.58152866598981	2.67238320496099	2.71532687791047	-0.495787642529606	91.3368282318115	91.7919212341309
181	0.4	4	25.6	0.2	62.5	50162 pose 1237	41	Acute	1/1	1	unknown	unknown	50162	pose		1237	20150505	30	40	50162 pose 1237 seq 41	-14.4189068007265	2.25811856574925	2.63857177015872	-8.86247520566618	83.5998732622932	91.7293655395508
182	0.7	1	42.7	0.1	93.8	50162 pose 1237	42	Acute	1/1	1	unknown	unknown	50162	pose		1237	20150505	30	40	50162 pose 1237 seq 42	-11.0071179453673	2.31838652936949	2.60513703550609	-4.43175591021298	86.6119541592068	90.6283828735352
183	0.5	4	32	0.2	156.2	50162 pose 1237	43	Acute	1/1	1	unknown	unknown	50162	pose		1237	20150505	30	40	50162 pose 1237 seq 43	-21.9676897825276	2.00387591503852	2.56800793088633	-10.8058036060888	80.6371826171875	90.4063110351562
184	0.2	4	32	0.2	93.8	50162 pose 1237	44	Acute	1/1	1	unknown	unknown	50162	pose		1237	20150505	30	40	50162 pose 1237 seq 44	-0.804187422968157	2.48577960208551	2.50593199199325	-0.102195485951004	88.6672592163086	88.7579658508301
185	0.8	1	42.7	0.2	125	50162 pose 1237	45	Acute	1/1	1	unknown	unknown	50162	pose		1237	20150505	30	40	50162 pose 1237 seq 45	-17.5742857439291	2.06165896678717	2.50123275896918	-6.85078928266157	84.040867805481	90.2217712402344
186	0.4	4	32	0.05	16	50162 pose 1237	46	Acute	1/1	1	unknown	unknown	50162	pose		1237	20150505	30	40	50162 pose 1237 seq 46	3.53877726839403	2.36541845420585	2.28457252114751	12.311817653801	95.2559478759766	84.8138244628906
187	0.2	2	32	0.05	125	50162 pose 1237	47	Acute	1/1	1	unknown	unknown	50162	pose		1237	20150505	30	40	50162 pose 1237 seq 47	1.43372889566532	2.51642844254546	2.48085964101138	-0.929295774726171	95.1996475219727	96.0926322937012
188	0.2	2	42.7	0.1	62.5	50162 pose 1237	48	Acute	1/1	1	unknown	unknown	50162	pose		1237	20150505	30	40	50162 pose 1237 seq 48	-0.444352123696095	2.51233819589257	2.52355165124746	-1.95513567456897	87.5224890457956	89.2677955627441
189	0.5	3	21.3	0.1	125	50162 pose 1237	49	Acute	1/1	1	unknown	unknown	50162	pose		1237	20150505	30	40	50162 pose 1237 seq 49	-7.85593564025753	2.27343095493997	2.46725708349938	-10.1669529629813	76.6881739298503	85.3674415588379
190	1	3	32	0.1	16	50162 pose 1237	50	Acute	1/1	1	unknown	unknown	50162	pose		1237	20150505	30	40	50162 pose 1237 seq 50	-23.9381565895104	1.81044000213833	2.38022104245853	-12.011518732475	70.6413634163993	80.2847854614258
191	0.7	3	42.7	0.1	156.2	50162 pose 1237	51	Acute	1/1	1	unknown	unknown	50162	pose		1237	20150505	30	40	50162 pose 1237 seq 51	-19.1381213290314	1.95179501429776	2.4137393866889	-6.25669763913084	76.023952960968	81.0980102539063
192	0.3	2	42.7	0.2	125	50162 pose 1237	52	Acute	1/1	1	unknown	unknown	50162	pose		1237	20150505	30	40	50162 pose 1237 seq 52	-2.62129194609881	2.34340526457816	2.40648629604023	2.06954376532934	84.9983627319336	83.274951171875
193	1	3	25.6	0.15	156.2	50162 pose 1237	53	Acute	1/1	1	unknown	unknown	50162	pose		1237	20150505	30	40	50162 pose 1237 seq 53	-28.7691367861273	1.67570112664402	2.35249307819375	-15.8162232363788	72.615966796875	86.2588607788086
194	0.8	1	25.6	0.2	93.8	50162 pose 1237	54	Acute	1/1	1	unknown	unknown	50162	pose		1237	20150505	30	40	50162 pose 1237 seq 54	-17.2348790068343	1.92421974161535	2.32491624312885	-2.88017597895833	78.1000232696533	80.4161499023437
195	0.2	1	25.6	0.15	62.5	50162 pose 1237	55	Acute	1/1	1	unknown	unknown	50162	pose		1237	20150505	30	40	50162 pose 1237 seq 55	-0.642955067199333	2.28356378669661	2.29834108717815	1.18547222590027	85.2622499967876	84.2633316040039
196	0.9	2	21.3	0.05	16	50162 pose 1237	56	Acute	1/1	1	unknown	unknown	50162	pose		1237	20150505	30	40	50162 pose 1237 seq 56	-6.93747994954916	2.10312430145871	2.2599047396509	-2.44921288778355	83.8776940738454	85.9836158752441
197	0.6	3	42.7	0.05	16	50162 pose 1237	57	Acute	1/1	1	unknown	unknown	50162	pose		1237	20150505	30	40	50162 pose 1237 seq 57	-0.248936067581642	2.22113954290434	2.226682558904	0.648168915371164	85.3730032179091	84.8232055664062
198	1	1	32	0.05	62.5	50162 pose 1237	58	Acute	1/1	1	unknown	unknown	50162	pose		1237	20150505	30	40	50162 pose 1237 seq 58	-7.35983826577816	2.04950011467567	2.21232354986118	-2.60267915920661	83.715274810791	85.9523384094238
199	0.7	4	42.7	0.05	93.8	50162 pose 1237	59	Acute	1/1	1	unknown	unknown	50162	pose		1237	20150505	30	40	50162 pose 1237 seq 59	-1.29444370177298	2.16795264420089	2.19638359329102	1.67682420540678	85.1865246421412	83.7816535949707
200	0.5	3	21.3	0.1	16	50162 pose 1237	60	Acute	1/1	1	unknown	unknown	50162	pose		1237	20150505	30	40	50162 pose 1237 seq 60	-6.06596771792489	2.0515301393411	2.1840115765291	-2.33695787274042	85.8925637139214	87.947868347168
201	0.3	3	32	0.15	16	50162 pose 1237	61	Acute	1/1	1	unknown	unknown	50162	pose		1237	20150505	30	40	50162 pose 1237 seq 61	0.249575271386681	2.17081903642443	2.1654146968182	1.80638159657908	87.861607200221	86.3026519775391
202	0.4	2	21.3	0.05	62.5	50162 pose 1237	62	Acute	1/1	1	unknown	unknown	50162	pose		1237	20150505	30	40	50162 pose 1237 seq 62	0.102659221034034	2.17051474561884	2.16828879722983	-1.64856789454279	83.8247472974989	85.2298187255859
203	0.3	2	42.7	0.1	125	50162 pose 1237	63	Acute	1/1	1	unknown	unknown	50162	pose		1237	20150505	30	40	50162 pose 1237 seq 63	-0.241946505878506	2.1337266649127	2.1389016627499	0.426444021037079	84.7074789749949	84.3477828979492
204	0.3	4	25.6	0.1	62.5	50162 pose 1237	64	Acute	1/1	1	unknown	unknown	50162	pose		1237	20150505	30	40	50162 pose 1237 seq 64	-0.827165048315887	2.12207817763278	2.13977767063595	-1.28865346288057	82.671122500771	83.7503746032715
205	0.8	3	42.7	0.05	93.8	50162 pose 1237	65	Acute	1/1	1	unknown	unknown	50162	pose		1237	20150505	30	40	50162 pose 1237 seq 65	-1.25372540956384	2.07725668091968	2.10363043014573	0.443321062381426	83.9205924586246	83.5501968383789
206	1	4	32	0.2	93.8	50162 pose 1237	66	Acute	1/1	1	unknown	unknown	50162	pose		1237	20150505	30	40	50162 pose 1237 seq 66	-26.8851349474684	1.52694419701594	2.08841826613351	-15.0445254030275	71.3179340362549	83.9474258422852
207	0.9	2	32	0.05	156.2	50162 pose 1237	67	Acute	1/1	1	unknown	unknown	50162	pose		1237	20150505	30	40	50162 pose 1237 seq 67	-9.50986718986303	1.89524152144111	2.09441788025401	-1.01585989879363	78.9707457598518	79.7812110900879
208	0.4	4	21.3	0.2	125	50162 pose 1237	68	Acute	1/1	1	unknown	unknown	50162	pose		1237	20150505	30	40	50162 pose 1237 seq 68	-16.5121053615302	1.70169302751968	2.03825121580629	-7.59743092252838	75.3470479329427	81.5421569824219
209	0.2	2	32	0.15	156.2	50162 pose 1237	69	Acute	1/1	1	unknown	unknown	50162	pose		1237	20150505	30	40	50162 pose 1237 seq 69	-0.638834134283999	1.98693521550702	1.99971004586672	1.49727364600878	80.9471817016602	79.7530601501465
210	0.6	1	21.3	0.15	16	50162 pose 1237	70	Acute	1/1	1	unknown	unknown	50162	pose		1237	20150505	30	40	50162 pose 1237 seq 70	-9.81408399819116	1.77161522632155	1.96440342889684	-2.70729640454929	78.8233251571655	81.0166870117187
211	0.3	4	25.6	0.1	156.2	50162 pose 1237	71	Acute	1/1	1	unknown	unknown	50162	pose		1237	20150505	30	40	50162 pose 1237 seq 71	-0.878419401799322	1.93780215944898	1.95497503949625	-0.261027985173229	79.0675807752107	79.2745094299316
212	0.7	3	42.7	0.2	156.2	50162 pose 1237	72	Acute	1/1	1	unknown	unknown	50162	pose		1237	20150505	30	40	50162 pose 1237 seq 72	-24.7865115555156	1.44622468338516	1.92282622877229	-13.463861070552	69.751433690389	80.6038200378418
213	0.5	2	21.3	0.15	156.2	50162 pose 1237	73	Acute	1/1	1	unknown	unknown	50162	pose		1237	20150505	30	40	50162 pose 1237 seq 73	-13.4454870187652	1.64038409271695	1.8952034229256	-2.52504922235818	76.510585530599	78.492561340332
214	0.9	2	21.3	0.2	125	50162 pose 1237	74	Acute	1/1	1	unknown	unknown	50162	pose		1237	20150505	30	40	50162 pose 1237 seq 74	-20.8969298589367	1.48874128989466	1.88202719216815	-10.3925315398683	70.2763396043044	78.4268775939941
215	0.5	2	25.6	0.2	16	50162 pose 1237	75	Acute	1/1	1	unknown	unknown	50162	pose		1237	20150505	30	40	50162 pose 1237 seq 75	-13.1411805120301	1.60781333181487	1.85106514375037	-1.50912740225965	75.324110921224	76.4782653808594
216	0.4	1	25.6	0.05	62.5	50147 pose 1206	1	Acute	1/1	1	unknown	unknown	50147	pose		1206	20150603	30	40	50147 pose 1206 seq 1	-0.480514301894281	3.03622147569704	3.05088139714415	0.287023225390495	136.391311058631	136.000956726074
217	0.4	4	42.7	0.15	62.5	50147 pose 1206	2	Acute	1/1	1	unknown	unknown	50147	pose		1206	20150603	30	40	50147 pose 1206 seq 2	-2.45984530784303	2.96100951784905	3.03568261419534	-0.669176738345545	135.140594482422	136.051016235352
218	0.6	1	32	0.1	16	50147 pose 1206	3	Acute	1/1	1	unknown	unknown	50147	pose		1206	20150603	30	40	50147 pose 1206 seq 3	-1.14905607868861	2.99758234400444	3.03242662648787	-0.516269185853511	135.367296659029	136.06978302002
219	0.6	1	32	0.05	125	50147 pose 1206	4	Acute	1/1	1	unknown	unknown	50147	pose		1206	20150603	30	40	50147 pose 1206 seq 4	-0.0240764953138844	3.02213605525554	3.02286385492991	-1.18093356208089	134.249570922852	135.853915405273
220	0.6	1	25.6	0.2	156.2	50147 pose 1206	5	Acute	1/1	1	unknown	unknown	50147	pose		1206	20150603	30	40	50147 pose 1206 seq 5	-6.88517119758826	2.81281342248222	3.02080072385781	-1.42709063430401	131.821154912313	133.729597473145
221	0.8	4	42.7	0.15	62.5	50147 pose 1206	6	Acute	1/1	1	unknown	unknown	50147	pose		1206	20150603	30	40	50147 pose 1206 seq 6	-21.6789624599697	2.37092884082022	3.02719284024861	-5.11461959140732	125.833022689819	132.615817260742
222	0.9	3	21.3	0.1	93.8	50147 pose 1206	7	Acute	1/1	1	unknown	unknown	50147	pose		1206	20150603	30	40	50147 pose 1206 seq 7	-12.6472990906256	2.78435895420767	3.18749039837514	-0.45345569579246	131.067683537801	131.664724731445
223	0.2	2	25.6	0.05	62.5	50147 pose 1206	8	Acute	1/1	1	unknown	unknown	50147	pose		1206	20150603	30	40	50147 pose 1206 seq 8	-1.2545163346637	3.0579862098277	3.09683652995381	-0.0631266324660873	132.263212981047	132.346759033203
224	0.8	2	21.3	0.15	16	50147 pose 1206	9	Acute	1/1	1	unknown	unknown	50147	pose		1206	20150603	30	40	50147 pose 1206 seq 9	-10.1561353858533	2.73074944461719	3.03943898266728	-5.28275417493153	124.644007728213	131.595895385742
225	0.8	4	21.3	0.2	93.8	50147 pose 1206	10	Acute	1/1	1	unknown	unknown	50147	pose		1206	20150603	30	40	50147 pose 1206 seq 10	-16.4016976790385	2.59395270854496	3.10287725531306	-7.66904692993445	120.036304127086	130.006568908691
226	0.2	1	25.6	0.15	125	50147 pose 1206	11	Acute	1/1	1	unknown	unknown	50147	pose		1206	20150603	30	40	50147 pose 1206 seq 11	-1.66104161841341	3.14523122472554	3.19835727008724	-0.543749591354536	129.063176962046	129.768794250488
227	0.8	1	21.3	0.1	93.8	50147 pose 1206	12	Acute	1/1	1	unknown	unknown	50147	pose		1206	20150603	30	40	50147 pose 1206 seq 12	-2.6600263210212	3.00438785378019	3.08648928105166	-0.674210510526256	126.99830363347	127.8603515625
228	0.5	1	42.7	0.2	62.5	50147 pose 1206	13	Acute	1/1	1	unknown	unknown	50147	pose		1206	20150603	30	40	50147 pose 1206 seq 13	-1.64337678737719	3.06197240450268	3.11313290807417	0.493863896008314	127.177596165584	126.552598571777
229	0.8	2	21.3	0.05	125	50147 pose 1206	14	Acute	1/1	1	unknown	unknown	50147	pose		1206	20150603	30	40	50147 pose 1206 seq 14	-0.234505702716185	3.14196817622916	3.1493535899964	0.515424347457723	126.431280348036	125.782964324951
230	0.4	2	21.3	0.2	125	50147 pose 1206	15	Acute	1/1	1	unknown	unknown	50147	pose		1206	20150603	30	40	50147 pose 1206 seq 15	0.4548369407027	3.13682068138915	3.12261786183654	-0.666884540851617	125.028046502007	125.867436981201
231	1	4	25.6	0.05	93.8	50147 pose 1206	16	Acute	1/1	1	unknown	unknown	50147	pose		1206	20150603	30	40	50147 pose 1206 seq 16	0.864464751148443	3.19161200317031	3.16425810719823	1.50956464319077	125.931862725152	124.05911026001
232	1	2	42.7	0.1	125	50147 pose 1206	17	Acute	1/1	1	unknown	unknown	50147	pose		1206	20150603	30	40	50147 pose 1206 seq 17	-7.34749861493865	2.97614152648141	3.21215453656523	-1.53839286091419	123.24723815918	125.172888946533
233	0.5	3	25.6	0.05	156.2	50147 pose 1206	18	Acute	1/1	1	unknown	unknown	50147	pose		1206	20150603	30	40	50147 pose 1206 seq 18	-0.224769613412361	3.25342549378977	3.26075467947715	-0.372931265200379	124.285294991952	124.750528717041
234	0.7	3	32	0.05	16	50147 pose 1206	19	Acute	1/1	1	unknown	unknown	50147	pose		1206	20150603	30	40	50147 pose 1206 seq 19	-1.7768217616362	3.17708103638746	3.23455328301173	0.112888657928821	123.826434100116	123.686805725098
235	0.6	1	25.6	0.1	125	50147 pose 1206	20	Acute	1/1	1	unknown	unknown	50147	pose		1206	20150603	30	40	50147 pose 1206 seq 20	0.68262958853958	3.22524828908017	3.20338106211649	0.395916881307675	123.689650795676	123.201873779297
236	0.7	3	32	0.2	16	50147 pose 1206	21	Acute	1/1	1	unknown	unknown	50147	pose		1206	20150603	30	40	50147 pose 1206 seq 21	-14.8688749002004	2.73593293632431	3.2137868883055	-3.41996366395282	119.106257698753	123.323889923096
237	0.4	2	42.7	0.15	62.5	50147 pose 1206	22	Acute	1/1	1	unknown	unknown	50147	pose		1206	20150603	30	40	50147 pose 1206 seq 22	-3.15506601409245	3.28623196495958	3.39329258610242	2.11910759205264	126.090609797725	123.474061584473
238	0.6	1	42.7	0.05	16	50147 pose 1206	23	Acute	1/1	1	unknown	unknown	50147	pose		1206	20150603	30	40	50147 pose 1206 seq 23	-1.73403692672872	3.10679437264996	3.16161799618592	-0.494687226353225	122.69202903465	123.301988220215
239	0.5	1	32	0.15	156.2	50147 pose 1206	24	Acute	1/1	1	unknown	unknown	50147	pose		1206	20150603	30	40	50147 pose 1206 seq 24	-0.795962321528024	3.04858783631848	3.07304814164842	-0.0266396971025376	121.761560793276	121.794006347656
240	0.7	4	25.6	0.1	156.2	50147 pose 1206	25	Acute	1/1	1	unknown	unknown	50147	pose		1206	20150603	30	40	50147 pose 1206 seq 25	-2.7417059107169	2.99467233524995	3.07909198212015	0.674776940695636	122.080392690805	121.262143707275
241	1	1	25.6	0.15	93.8	50147 pose 1206	26	Acute	1/1	1	unknown	unknown	50147	pose		1206	20150603	30	40	50147 pose 1206 seq 26	-11.8148747374351	2.72425932346734	3.08925038701941	-1.74256181644715	120.547782580058	122.685655975342
242	0.9	4	21.3	0.15	62.5	50147 pose 1206	27	Acute	1/1	1	unknown	unknown	50147	pose		1206	20150603	30	40	50147 pose 1206 seq 27	-16.8783345840477	2.5492965575388	3.06694595780988	-3.67523761385034	119.30677171187	123.858879852295
243	0.6	4	42.7	0.2	93.8	50147 pose 1206	28	Acute	1/1	1	unknown	unknown	50147	pose		1206	20150603	30	40	50147 pose 1206 seq 28	-16.35908964096	2.62493981447325	3.13834438578602	-1.75573929786501	121.333841641744	123.50221862793
244	0.9	4	32	0.1	156.2	50147 pose 1206	29	Acute	1/1	1	unknown	unknown	50147	pose		1206	20150603	30	40	50147 pose 1206 seq 29	-10.9122320180973	2.68245334476727	3.01102318032278	0.639547031640059	121.84875647227	121.07442855835
245	0.3	4	32	0.05	125	50147 pose 1206	30	Acute	1/1	1	unknown	unknown	50147	pose		1206	20150603	30	40	50147 pose 1206 seq 30	-2.53902586994183	2.92019961354859	2.99627583205939	-1.68817752099868	123.065900362455	125.179146575928
246	0.2	3	21.3	0.15	93.8	50147 pose 1206	31	Acute	1/1	1	unknown	unknown	50147	pose		1206	20150603	30	40	50147 pose 1206 seq 31	-0.0685714791242396	2.86547983298533	2.86744608317766	-0.428863662886147	122.869761246901	123.398974609375
247	0.3	3	42.7	0.1	156.2	50147 pose 1206	32	Acute	1/1	1	unknown	unknown	50147	pose		1206	20150603	30	40	50147 pose 1206 seq 32	-0.457428609926372	2.83874283167567	2.85178772462246	-0.987917335858602	122.818019280067	124.043466186523
248	0.7	3	25.6	0.1	16	50147 pose 1206	33	Acute	1/1	1	unknown	unknown	50147	pose		1206	20150603	30	40	50147 pose 1206 seq 33	-5.03914489203622	2.67685282825144	2.81890135172861	-0.38148114062173	122.875248413086	123.345789337158
249	0.6	4	21.3	0.05	93.8	50147 pose 1206	34	Acute	1/1	1	unknown	unknown	50147	pose		1206	20150603	30	40	50147 pose 1206 seq 34	-1.19415574645021	2.80265227541789	2.83652479930831	-0.210070202147874	124.382317176232	124.644157409668
250	0.9	3	42.7	0.15	62.5	50147 pose 1206	35	Acute	1/1	1	unknown	unknown	50147	pose		1206	20150603	30	40	50147 pose 1206 seq 35	-18.4980949265478	2.28437354715155	2.80284681087245	-4.16305817381267	115.236469650269	120.242223358154
251	0.9	2	32	0.15	156.2	50147 pose 1206	36	Acute	1/1	1	unknown	unknown	50147	pose		1206	20150603	30	40	50147 pose 1206 seq 36	-7.89269534208092	2.60822696818849	2.83172651493309	2.8682193778513	118.190906524658	114.895452880859
252	0.3	1	21.3	0.1	125	50147 pose 1206	37	Acute	1/1	1	unknown	unknown	50147	pose		1206	20150603	30	40	50147 pose 1206 seq 37	0.0156995235777312	2.78617570043193	2.78573835278243	-1.54790403261169	119.529890361585	121.409188079834
253	0.9	1	32	0.15	16	50147 pose 1206	38	Acute	1/1	1	unknown	unknown	50147	pose		1206	20150603	30	40	50147 pose 1206 seq 38	-9.5076548579321	2.43974510009636	2.69607898465455	-4.24356049974196	119.091171596361	124.368838500977
254	1	3	25.6	0.2	93.8	50147 pose 1206	39	Acute	1/1	1	unknown	unknown	50147	pose		1206	20150603	30	40	50147 pose 1206 seq 39	-27.5711026338473	1.95208441765462	2.69517345788956	-9.25037534620345	113.324203067356	124.875671386719
255	0.3	2	21.3	0.15	62.5	50147 pose 1206	40	Acute	1/1	1	unknown	unknown	50147	pose		1206	20150603	30	40	50147 pose 1206 seq 40	-2.45623066229358	2.73295132257127	2.80176923767373	1.27006490717661	125.878699951172	124.300009155273
256	0.4	4	25.6	0.2	62.5	50147 pose 1206	41	Acute	1/1	1	unknown	unknown	50147	pose		1206	20150603	30	40	50147 pose 1206 seq 41	-2.46436403416301	2.65059705243727	2.71756781630631	-1.73307730763649	123.040438842773	125.210432434082
257	0.7	1	42.7	0.1	93.8	50147 pose 1206	42	Acute	1/1	1	unknown	unknown	50147	pose		1206	20150603	30	40	50147 pose 1206 seq 42	-2.90961662862716	2.60980247913089	2.68801336291807	-3.36218792405423	119.754978014075	123.921450042725
258	0.5	4	32	0.2	156.2	50147 pose 1206	43	Acute	1/1	1	unknown	unknown	50147	pose		1206	20150603	30	40	50147 pose 1206 seq 43	-7.33436709406436	2.42379844280705	2.61563900962878	-3.12856739624632	118.692785580953	122.526097106934
259	0.2	4	32	0.2	93.8	50147 pose 1206	44	Acute	1/1	1	unknown	unknown	50147	pose		1206	20150603	30	40	50147 pose 1206 seq 44	-1.50232001768336	2.53405784685397	2.57270815648543	0.185921755288544	119.697846984863	119.475715637207
260	0.8	1	42.7	0.2	125	50147 pose 1206	45	Acute	1/1	1	unknown	unknown	50147	pose		1206	20150603	30	40	50147 pose 1206 seq 45	-6.29123740220297	2.36075054870821	2.51924204659566	-2.29484634005085	118.005561828613	120.777213287354
261	0.4	4	32	0.05	16	50147 pose 1206	46	Acute	1/1	1	unknown	unknown	50147	pose		1206	20150603	30	40	50147 pose 1206 seq 46	-1.28456984279623	2.54250661727623	2.57559189402032	-1.51306640287742	119.334929504395	121.168286132812
262	0.2	2	32	0.05	125	50147 pose 1206	47	Acute	1/1	1	unknown	unknown	50147	pose		1206	20150603	30	40	50147 pose 1206 seq 47	2.51405335259414	2.58977626769092	2.52626462713698	-1.29181054373323	117.935404141744	119.478844451904
263	0.2	2	42.7	0.1	62.5	50147 pose 1206	48	Acute	1/1	1	unknown	unknown	50147	pose		1206	20150603	30	40	50147 pose 1206 seq 48	3.2086682857762	2.64627701697357	2.56400655189761	-2.17366466571831	115.036239624023	117.592301940918
264	0.5	3	21.3	0.1	125	50147 pose 1206	49	Acute	1/1	1	unknown	unknown	50147	pose		1206	20150603	30	40	50147 pose 1206 seq 49	5.55826419557148	2.81436447067708	2.66617160875515	1.57418265070068	119.306772708893	117.457772827148
265	1	3	32	0.1	16	50147 pose 1206	50	Acute	1/1	1	unknown	unknown	50147	pose		1206	20150603	30	40	50147 pose 1206 seq 50	-16.5161655599709	2.2360737373555	2.67845116644923	-1.77043557212334	118.992348480225	121.137001037598
266	0.7	3	42.7	0.1	156.2	50147 pose 1206	51	Acute	1/1	1	unknown	unknown	50147	pose		1206	20150603	30	40	50147 pose 1206 seq 51	3.22429117601169	2.58027819951819	2.49968119918446	3.70416492607982	122.743013593886	118.358808135986
267	0.3	2	42.7	0.2	125	50147 pose 1206	52	Acute	1/1	1	unknown	unknown	50147	pose		1206	20150603	30	40	50147 pose 1206 seq 52	-8.51501857185279	2.51105558307377	2.74477356159925	3.17228160149859	122.358799583034	118.59658203125
268	1	3	25.6	0.15	156.2	50147 pose 1206	53	Acute	1/1	1	unknown	unknown	50147	pose		1206	20150603	30	40	50147 pose 1206 seq 53	-18.75749006571	1.99204935318108	2.45197908680108	-4.61244771317813	117.835586911156	123.533505249023
269	0.8	1	25.6	0.2	93.8	50147 pose 1206	54	Acute	1/1	1	unknown	unknown	50147	pose		1206	20150603	30	40	50147 pose 1206 seq 54	-12.8623049540534	2.13919800562594	2.45496280857322	-0.00791956286188348	121.962677665379	121.972337341309
270	0.2	1	25.6	0.15	62.5	50147 pose 1206	55	Acute	1/1	1	unknown	unknown	50147	pose		1206	20150603	30	40	50147 pose 1206 seq 55	2.19502376306556	2.45161160471304	2.39895399446942	-0.714480566502087	121.523315429688	122.39782409668
271	0.9	2	21.3	0.05	16	50147 pose 1206	56	Acute	1/1	1	unknown	unknown	50147	pose		1206	20150603	30	40	50147 pose 1206 seq 56	-0.221087619444433	2.38947223909575	2.39476677194309	0.455808666921348	121.767725524902	121.215216064453
272	0.6	3	42.7	0.05	16	50147 pose 1206	57	Acute	1/1	1	unknown	unknown	50147	pose		1206	20150603	30	40	50147 pose 1206 seq 57	-1.30087254042249	2.38928417664429	2.42077537881257	-1.51968088615236	118.442654418945	120.270380401611
273	1	1	32	0.05	62.5	50147 pose 1206	58	Acute	1/1	1	unknown	unknown	50147	pose		1206	20150603	30	40	50147 pose 1206 seq 58	-0.316414029413543	2.3851507878262	2.39272169495385	-0.506960506759821	118.010908203125	118.612225341797
274	0.7	4	42.7	0.05	93.8	50147 pose 1206	59	Acute	1/1	1	unknown	unknown	50147	pose		1206	20150603	30	40	50147 pose 1206 seq 59	-1.29213385758703	2.37271889949636	2.40377894105528	-0.45457826248605	117.56539642334	118.102263641357
275	0.5	3	21.3	0.1	16	50147 pose 1206	60	Acute	1/1	1	unknown	unknown	50147	pose		1206	20150603	30	40	50147 pose 1206 seq 60	-1.61613157663352	2.34139550771921	2.37985713028044	0.960466942298398	117.076084289551	115.9623046875
276	0.3	3	32	0.15	16	50147 pose 1206	61	Acute	1/1	1	unknown	unknown	50147	pose		1206	20150603	30	40	50147 pose 1206 seq 61	-0.361437902397844	2.35796870157117	2.36652220980608	0.270898549587611	115.802746136983	115.48988571167
277	0.4	2	21.3	0.05	62.5	50147 pose 1206	62	Acute	1/1	1	unknown	unknown	50147	pose		1206	20150603	30	40	50147 pose 1206 seq 62	-0.0783183925366607	2.33947249444245	2.34130616779743	1.31139412830229	114.719114476984	113.234168243408
278	0.3	2	42.7	0.1	125	50147 pose 1206	63	Acute	1/1	1	unknown	unknown	50147	pose		1206	20150603	30	40	50147 pose 1206 seq 63	0.261779866772989	2.32826035982993	2.32218135656848	0.676520988264944	114.976647149949	114.204032897949
279	0.3	4	25.6	0.1	62.5	50147 pose 1206	64	Acute	1/1	1	unknown	unknown	50147	pose		1206	20150603	30	40	50147 pose 1206 seq 64	2.61215385206816	2.35832693001311	2.29829200682505	-1.99761001503718	112.088249900124	114.372975921631
280	0.8	3	42.7	0.05	93.8	50147 pose 1206	65	Acute	1/1	1	unknown	unknown	50147	pose		1206	20150603	30	40	50147 pose 1206 seq 65	-1.33910272620476	2.38950578238777	2.42193802044656	2.26186435382229	116.655999617143	114.075760650635
281	1	4	32	0.2	93.8	50147 pose 1206	66	Acute	1/1	1	unknown	unknown	50147	pose		1206	20150603	30	40	50147 pose 1206 seq 66	2.18846049621689	2.38112626495665	2.3301322413452	-12.5106237476611	100.88536130465	115.311556243896
282	0.9	2	32	0.05	156.2	50147 pose 1206	67	Acute	1/1	1	unknown	unknown	50147	pose		1206	20150603	30	40	50147 pose 1206 seq 67	-5.26850104637287	2.31803921606708	2.44695718073859	4.49361867545126	117.217496948242	112.176703643799
283	0.4	4	21.3	0.2	125	50147 pose 1206	68	Acute	1/1	1	unknown	unknown	50147	pose		1206	20150603	30	40	50147 pose 1206 seq 68	-2.68603109936193	2.2271747933938	2.28864860672557	-0.135712946209021	115.492493311564	115.649444580078
284	0.2	2	32	0.15	156.2	50147 pose 1206	69	Acute	1/1	1	unknown	unknown	50147	pose		1206	20150603	30	40	50147 pose 1206 seq 69	0.319577800604688	2.25033682921297	2.24316816173782	-0.0733936792021411	114.082697661027	114.166488647461
285	0.6	1	21.3	0.15	16	50147 pose 1206	70	Acute	1/1	1	unknown	unknown	50147	pose		1206	20150603	30	40	50147 pose 1206 seq 70	-4.6532995393574	2.11080394599494	2.21381960340227	0.101029833263009	113.345438086468	113.23104095459
286	0.3	4	25.6	0.1	156.2	50147 pose 1206	71	Acute	1/1	1	unknown	unknown	50147	pose		1206	20150603	30	40	50147 pose 1206 seq 71	0.924643640865744	2.24448461464719	2.22392126806417	-0.423033356131185	113.699104972508	114.182133483887
287	0.7	3	42.7	0.2	156.2	50147 pose 1206	72	Acute	1/1	1	unknown	unknown	50147	pose		1206	20150603	30	40	50147 pose 1206 seq 72	-9.29093376578418	2.03710842382124	2.24576054896356	-1.2048495707555	111.560777747113	112.921309661865
288	0.5	2	21.3	0.15	156.2	50147 pose 1206	73	Acute	1/1	1	unknown	unknown	50147	pose		1206	20150603	30	40	50147 pose 1206 seq 73	-2.44581928297394	2.25357296492961	2.31007318022229	-0.54311667885879	113.866927782695	114.488735198975
289	0.9	2	21.3	0.2	125	50147 pose 1206	74	Acute	1/1	1	unknown	unknown	50147	pose		1206	20150603	30	40	50147 pose 1206 seq 74	-19.4701273251049	1.81250456068361	2.25072324154891	-3.03313922368278	109.253552330865	112.671021270752
290	0.5	2	25.6	0.2	16	50147 pose 1206	75	Acute	1/1	1	unknown	unknown	50147	pose		1206	20150603	30	40	50147 pose 1206 seq 75	-11.2421142518535	2.02832897150123	2.28523804325025	-1.39001912630304	112.372852491296	113.956874847412
291	0.6	4	21.3	0.05	93.8	50226 pose 1201	1	Acute	1/1	1	unknown	unknown	50226	pose		1201	20150623	30	40	50226 pose 1201 seq 1	-1.46200215879498	3.92143967307154	3.97962183014006	-1.66490254841077	123.310456649117	125.39821472168
292	0.6	4	42.7	0.2	93.8	50226 pose 1201	2	Acute	1/1	1	unknown	unknown	50226	pose		1201	20150623	30	40	50226 pose 1201 seq 2	-9.31233213148409	3.73156656811454	4.11474531854185	0.230221365874256	124.322814594616	124.037254333496
293	0.8	4	21.3	0.2	93.8	50226 pose 1201	3	Acute	1/1	1	unknown	unknown	50226	pose		1201	20150623	30	40	50226 pose 1201 seq 3	-9.86298867693474	3.7188928974565	4.1258222819563	-1.01582881128991	124.133674621582	125.407601165771
294	0.5	3	25.6	0.05	156.2	50226 pose 1201	4	Acute	1/1	1	unknown	unknown	50226	pose		1201	20150623	30	40	50226 pose 1201 seq 4	-1.3654063121919	3.95543089594749	4.01018623188834	-0.240657319322429	126.082708275836	126.386867523193
295	0.4	4	21.3	0.2	125	50226 pose 1201	5	Acute	1/1	1	unknown	unknown	50226	pose		1201	20150623	30	40	50226 pose 1201 seq 5	-1.30281464151419	3.86728529861095	3.91833392671156	0.95689509171988	127.040346560271	125.836225891113
296	1	2	42.7	0.1	125	50226 pose 1201	6	Acute	1/1	1	unknown	unknown	50226	pose		1201	20150623	30	40	50226 pose 1201 seq 6	-5.34268086623121	3.63418601017946	3.83930798319321	0.539998568433059	127.569495114413	126.884321594238
297	0.5	4	32	0.2	156.2	50226 pose 1201	7	Acute	1/1	1	unknown	unknown	50226	pose		1201	20150623	30	40	50226 pose 1201 seq 7	-1.17259876360494	3.73164984562834	3.77592631086417	-0.158990834771079	126.935605256454	127.137742614746
298	0.9	2	32	0.05	156.2	50226 pose 1201	8	Acute	1/1	1	unknown	unknown	50226	pose		1201	20150623	30	40	50226 pose 1201 seq 8	-2.03373350880484	3.68459092225401	3.76108129279905	0.65139119623963	127.751773668372	126.924995422363
299	0.5	1	42.7	0.2	62.5	50226 pose 1201	9	Acute	1/1	1	unknown	unknown	50226	pose		1201	20150623	30	40	50226 pose 1201 seq 9	-3.05392346799406	3.6084975044017	3.72216971896782	-0.836422716298859	127.855153291122	128.933583068848
300	0.4	2	21.3	0.05	62.5	50226 pose 1201	10	Acute	1/1	1	unknown	unknown	50226	pose		1201	20150623	30	40	50226 pose 1201 seq 10	0.876686580273476	3.72409599165046	3.6917310806863	0.939474530850119	129.680651457413	128.47367401123
301	0.3	2	42.7	0.1	125	50226 pose 1201	11	Acute	1/1	1	unknown	unknown	50226	pose		1201	20150623	30	40	50226 pose 1201 seq 11	-3.02513030739225	3.58613292070469	3.69800230933237	-0.69155018211644	129.197751252548	130.097440338135
302	0.8	4	42.7	0.15	62.5	50226 pose 1201	12	Acute	1/1	1	unknown	unknown	50226	pose		1201	20150623	30	40	50226 pose 1201 seq 12	-7.56853637269409	3.35584620244034	3.63063189821541	-0.20705598790005	126.66218809648	126.924993896484
303	0.9	2	32	0.15	156.2	50226 pose 1201	13	Acute	1/1	1	unknown	unknown	50226	pose		1201	20150623	30	40	50226 pose 1201 seq 13	-5.35052098478488	3.4403172090537	3.63479782968553	-0.148055665590781	128.711450056596	128.902297210693
304	0.8	1	42.7	0.2	125	50226 pose 1201	14	Acute	1/1	1	unknown	unknown	50226	pose		1201	20150623	30	40	50226 pose 1201 seq 14	-4.13623166659888	3.37893535856379	3.52472619980086	-0.955217670566828	128.876414559104	130.119337463379
305	1	1	25.6	0.15	93.8	50226 pose 1201	15	Acute	1/1	1	unknown	unknown	50226	pose		1201	20150623	30	40	50226 pose 1201 seq 15	-7.20507527910756	3.32485862404229	3.5830177502086	-0.585910607025733	129.758187003758	130.5229347229
306	0.9	2	21.3	0.05	16	50226 pose 1201	16	Acute	1/1	1	unknown	unknown	50226	pose		1201	20150623	30	40	50226 pose 1201 seq 16	-2.93528501544837	3.47510185703146	3.58019065690817	2.12429910127933	131.506374359131	128.770895385742
307	1	4	32	0.2	93.8	50226 pose 1201	17	Acute	1/1	1	unknown	unknown	50226	pose		1201	20150623	30	40	50226 pose 1201 seq 17	-12.304184073796	3.0661603078997	3.49635872078534	-1.55386074917337	129.03995794999	131.076707458496
308	1	4	25.6	0.05	93.8	50226 pose 1201	18	Acute	1/1	1	unknown	unknown	50226	pose		1201	20150623	30	40	50226 pose 1201 seq 18	-3.86028818723294	3.40081220273955	3.5373646733648	2.122509227797	133.082426071167	130.31644744873
309	0.8	2	21.3	0.05	125	50226 pose 1201	19	Acute	1/1	1	unknown	unknown	50226	pose		1201	20150623	30	40	50226 pose 1201 seq 19	-1.17662630732215	3.3531408022702	3.39306449170399	0.658560720086685	132.541433334351	131.674278259277
310	0.3	4	32	0.05	125	50226 pose 1201	20	Acute	1/1	1	unknown	unknown	50226	pose		1201	20150623	30	40	50226 pose 1201 seq 20	-1.20445887578209	3.33692830667685	3.37761023291654	-0.424560792327102	132.386306126912	132.950762939453
311	0.8	1	25.6	0.2	93.8	50226 pose 1201	21	Acute	1/1	1	unknown	unknown	50226	pose		1201	20150623	30	40	50226 pose 1201 seq 21	-4.69028219273607	3.19543519302646	3.35268560912991	0.647070769446133	131.836695132048	130.989102935791
312	0.3	2	42.7	0.2	125	50226 pose 1201	22	Acute	1/1	1	unknown	unknown	50226	pose		1201	20150623	30	40	50226 pose 1201 seq 22	-2.07879032221159	3.26505755153272	3.33437215724403	-0.772849444335801	132.624864578247	133.657838439941
313	0.9	3	21.3	0.1	93.8	50226 pose 1201	23	Acute	1/1	1	unknown	unknown	50226	pose		1201	20150623	30	40	50226 pose 1201 seq 23	-2.6124439624125	3.2035188070912	3.28945394815614	-0.289674493245804	133.024218351945	133.410675048828
314	0.7	3	42.7	0.1	156.2	50226 pose 1201	24	Acute	1/1	1	unknown	unknown	50226	pose		1201	20150623	30	40	50226 pose 1201 seq 24	-2.68715438155913	3.16246607489129	3.24979303070755	1.27063204184193	135.324453602666	133.626551818848
315	0.4	4	25.6	0.2	62.5	50226 pose 1201	25	Acute	1/1	1	unknown	unknown	50226	pose		1201	20150623	30	40	50226 pose 1201 seq 25	0.579991148933525	3.19180867288849	3.17340321512082	-0.430016291398761	134.304242341415	134.884266662598
316	0.7	4	42.7	0.05	93.8	50226 pose 1201	26	Acute	1/1	1	unknown	unknown	50226	pose		1201	20150623	30	40	50226 pose 1201 seq 26	-3.33543473010137	3.11897405869621	3.22659502992402	3.54253334308547	134.942667643229	130.325831604004
317	0.3	3	32	0.15	16	50226 pose 1201	27	Acute	1/1	1	unknown	unknown	50226	pose		1201	20150623	30	40	50226 pose 1201 seq 27	-0.57246541770374	3.21081348926116	3.22930011565717	0.398238342242594	132.443661371867	131.918312072754
318	0.3	1	21.3	0.1	125	50226 pose 1201	28	Acute	1/1	1	unknown	unknown	50226	pose		1201	20150623	30	40	50226 pose 1201 seq 28	-1.2739627473571	3.21437090053479	3.25584920653618	-1.02584908604291	131.456834157308	132.819360351562
319	0.4	4	32	0.05	16	50226 pose 1201	29	Acute	1/1	1	unknown	unknown	50226	pose		1201	20150623	30	40	50226 pose 1201 seq 29	-0.320706381340218	3.27267846076043	3.28320791806634	0.208389950485975	131.265207926432	130.992233276367
320	0.9	3	42.7	0.15	62.5	50226 pose 1201	30	Acute	1/1	1	unknown	unknown	50226	pose		1201	20150623	30	40	50226 pose 1201 seq 30	-10.1313304031946	2.98118088173786	3.31726384190718	-2.73270044973263	126.940921783447	130.507295227051
321	0.4	4	42.7	0.15	62.5	50226 pose 1201	31	Acute	1/1	1	unknown	unknown	50226	pose		1201	20150623	30	40	50226 pose 1201 seq 31	-4.49874819256478	3.25552562917396	3.40888267699179	-0.717766152729525	130.260129928589	131.201852416992
322	0.6	1	32	0.05	125	50226 pose 1201	32	Acute	1/1	1	unknown	unknown	50226	pose		1201	20150623	30	40	50226 pose 1201 seq 32	-1.85812029074668	3.23607745521835	3.29734611238879	-0.916614291431434	129.360644340515	130.55735168457
323	0.5	1	32	0.15	156.2	50226 pose 1201	33	Acute	1/1	1	unknown	unknown	50226	pose		1201	20150623	30	40	50226 pose 1201 seq 33	-3.80314451478151	3.23277429827887	3.36058209176662	-1.18240936469944	129.406270027161	130.954690551758
324	0.7	3	32	0.05	16	50226 pose 1201	34	Acute	1/1	1	unknown	unknown	50226	pose		1201	20150623	30	40	50226 pose 1201 seq 34	0.11434452234989	3.32496742565986	3.32116984985861	-0.2312161544709	129.824726740519	130.125598144531
325	0.6	3	42.7	0.05	16	50226 pose 1201	35	Acute	1/1	1	unknown	unknown	50226	pose		1201	20150623	30	40	50226 pose 1201 seq 35	-2.73376405826874	3.294525950987	3.38712187131477	-0.856597179512204	129.364555040995	130.482262420654
326	0.2	3	21.3	0.15	93.8	50226 pose 1201	36	Acute	1/1	1	unknown	unknown	50226	pose		1201	20150623	30	40	50226 pose 1201 seq 36	-0.576314859997945	3.31110151755827	3.3302944996414	-0.113823047068843	129.496220588684	129.643785095215
327	0.9	1	32	0.15	16	50226 pose 1201	37	Acute	1/1	1	unknown	unknown	50226	pose		1201	20150623	30	40	50226 pose 1201 seq 37	-8.09883916233771	3.09607955369118	3.36892322737926	-1.0838203566385	127.350491731063	128.745865631104
328	0.2	2	25.6	0.05	62.5	50226 pose 1201	38	Acute	1/1	1	unknown	unknown	50226	pose		1201	20150623	30	40	50226 pose 1201 seq 38	-2.80319206370667	3.31281664343824	3.4083595066307	-1.12778176192964	128.311609802246	129.775190734863
329	1	3	25.6	0.2	93.8	50226 pose 1201	39	Acute	1/1	1	unknown	unknown	50226	pose		1201	20150623	30	40	50226 pose 1201 seq 39	-13.4258975707946	2.89086070787242	3.33917491115357	-4.4518585068582	122.419397142198	128.123263549805
330	0.8	1	21.3	0.1	93.8	50226 pose 1201	40	Acute	1/1	1	unknown	unknown	50226	pose		1201	20150623	30	40	50226 pose 1201 seq 40	-7.72540975276824	3.31918339465851	3.59707194121958	-1.844163660635	128.097453753153	130.504164123535
331	0.7	4	25.6	0.1	156.2	50226 pose 1201	41	Acute	1/1	1	unknown	unknown	50226	pose		1201	20150623	30	40	50226 pose 1201 seq 41	-0.759523510148065	3.34851728327503	3.37414470558033	-0.515054079668583	127.811964352926	128.473673248291
332	0.7	3	42.7	0.2	156.2	50226 pose 1201	42	Acute	1/1	1	unknown	unknown	50226	pose		1201	20150623	30	40	50226 pose 1201 seq 42	-4.99145887134589	3.15390611466217	3.31960271907698	-1.97360995663814	125.809293332307	128.342269134521
333	0.6	1	42.7	0.05	16	50226 pose 1201	43	Acute	1/1	1	unknown	unknown	50226	pose		1201	20150623	30	40	50226 pose 1201 seq 43	2.79793053284695	3.35527124771007	3.26394824323624	-2.10357691406404	127.051391296387	129.781443786621
334	0.6	1	25.6	0.2	156.2	50226 pose 1201	44	Acute	1/1	1	unknown	unknown	50226	pose		1201	20150623	30	40	50226 pose 1201 seq 44	-1.58708322521934	3.10395301427605	3.15400977432615	0.170588271570817	130.284897168477	130.063024902344
335	0.3	4	25.6	0.1	62.5	50226 pose 1201	45	Acute	1/1	1	unknown	unknown	50226	pose		1201	20150623	30	40	50226 pose 1201 seq 45	0.224660578034362	3.44967432147931	3.44194163550537	-1.48497418593985	125.946354064941	127.844816589355
336	0.2	1	25.6	0.15	125	50226 pose 1201	46	Acute	1/1	1	unknown	unknown	50226	pose		1201	20150623	30	40	50226 pose 1201 seq 46	-2.27251832554496	3.45720587076528	3.53759844368215	-0.645055798069675	125.677290649414	126.493242645264
337	0.9	4	32	0.1	156.2	50226 pose 1201	47	Acute	1/1	1	unknown	unknown	50226	pose		1201	20150623	30	40	50226 pose 1201 seq 47	-4.80839500620418	3.38638459276147	3.55744037825833	-0.409510645696563	125.479820887248	125.99578704834
338	0.9	4	21.3	0.15	62.5	50226 pose 1201	48	Acute	1/1	1	unknown	unknown	50226	pose		1201	20150623	30	40	50226 pose 1201 seq 48	-7.63582661506204	3.32479585467171	3.5996596221516	-1.60023222505466	124.589120616084	126.615258789062
339	0.2	2	32	0.15	156.2	50226 pose 1201	49	Acute	1/1	1	unknown	unknown	50226	pose		1201	20150623	30	40	50226 pose 1201 seq 49	-1.16752277567237	3.54555741395622	3.58744161183838	0.374960049493935	126.801100463867	126.327423095703
340	0.5	2	25.6	0.2	16	50226 pose 1201	50	Acute	1/1	1	unknown	unknown	50226	pose		1201	20150623	30	40	50226 pose 1201 seq 50	-2.79015304522198	3.48967616806174	3.58983814642269	-0.100102254978646	126.141582336426	126.267979431152
341	0.8	3	42.7	0.05	93.8	50226 pose 1201	51	Acute	1/1	1	unknown	unknown	50226	pose		1201	20150623	30	40	50226 pose 1201 seq 51	0.308169182985381	3.598024307839	3.58697037055414	0.706591162189427	127.324016571045	126.430668640137
342	0.2	2	32	0.05	125	50226 pose 1201	52	Acute	1/1	1	unknown	unknown	50226	pose		1201	20150623	30	40	50226 pose 1201 seq 52	0.233370767070537	3.6023227348508	3.59393553991329	-0.163048734730022	126.052729187012	126.258592224121
343	0.3	4	25.6	0.1	156.2	50226 pose 1201	53	Acute	1/1	1	unknown	unknown	50226	pose		1201	20150623	30	40	50226 pose 1201 seq 53	0.292569490900264	3.56630213325187	3.55589865864933	0.234678290196124	125.610963134766	125.316871643066
344	0.3	2	21.3	0.15	62.5	50226 pose 1201	54	Acute	1/1	1	unknown	unknown	50226	pose		1201	20150623	30	40	50226 pose 1201 seq 54	0.0499146538311591	3.60093994201568	3.59914344202571	-0.0596262861780952	125.854997558594	125.930084991455
345	0.5	3	21.3	0.1	16	50226 pose 1201	55	Acute	1/1	1	unknown	unknown	50226	pose		1201	20150623	30	40	50226 pose 1201 seq 55	-2.04711993997155	3.58115719356253	3.65599989644805	0.57116022228173	125.274321289062	124.562867736816
346	0.2	4	32	0.2	93.8	50226 pose 1201	56	Acute	1/1	1	unknown	unknown	50226	pose		1201	20150623	30	40	50226 pose 1201 seq 56	0.436441042185433	3.67755470308367	3.66157409096069	0.456274004840222	124.464916522686	123.89959487915
347	0.7	1	42.7	0.1	93.8	50226 pose 1201	57	Acute	1/1	1	unknown	unknown	50226	pose		1201	20150623	30	40	50226 pose 1201 seq 57	-2.28240877527774	3.65250795549009	3.73782029388176	-0.105627444818765	124.043752523569	124.174915313721
348	0.4	2	42.7	0.15	62.5	50226 pose 1201	58	Acute	1/1	1	unknown	unknown	50226	pose		1201	20150623	30	40	50226 pose 1201 seq 58	-2.87763017038674	3.65905965104287	3.76747360825538	0.243314431763887	123.840390425462	123.539800262451
349	0.7	3	25.6	0.1	16	50226 pose 1201	59	Acute	1/1	1	unknown	unknown	50226	pose		1201	20150623	30	40	50226 pose 1201 seq 59	-1.84295647698711	3.7169713883043	3.78675972186637	-0.573726043442533	122.952337118296	123.661817169189
350	0.5	2	21.3	0.15	156.2	50226 pose 1201	60	Acute	1/1	1	unknown	unknown	50226	pose		1201	20150623	30	40	50226 pose 1201 seq 60	-1.62423133798836	3.78909391448447	3.85165368059548	0.886093530183046	123.106795959473	122.025535583496
351	0.7	3	32	0.2	16	50226 pose 1201	61	Acute	1/1	1	unknown	unknown	50226	pose		1201	20150623	30	40	50226 pose 1201 seq 61	-12.2178715230904	3.39096703495733	3.86293553573299	-2.53477696466113	118.307345846425	121.384163665771
352	0.5	3	21.3	0.1	125	50226 pose 1201	62	Acute	1/1	1	unknown	unknown	50226	pose		1201	20150623	30	40	50226 pose 1201 seq 62	-3.52518968163299	3.89404843651333	4.03633697092844	-0.277783993079451	121.733368506798	122.072466278076
353	0.2	1	25.6	0.15	62.5	50226 pose 1201	63	Acute	1/1	1	unknown	unknown	50226	pose		1201	20150623	30	40	50226 pose 1201 seq 63	-2.58093345160471	3.88467505362026	3.98759215342148	-0.803834373475934	120.548093355619	121.524952697754
354	0.6	1	21.3	0.15	16	50226 pose 1201	64	Acute	1/1	1	unknown	unknown	50226	pose		1201	20150623	30	40	50226 pose 1201 seq 64	-1.43921333829148	3.79271711670206	3.8480994776552	0.679835838324094	119.63274810791	118.824933624268
355	1	3	32	0.1	16	50226 pose 1201	65	Acute	1/1	1	unknown	unknown	50226	pose		1201	20150623	30	40	50226 pose 1201 seq 65	-10.9901594478737	3.48788642449125	3.9185402455009	-1.90003472060732	117.233234405518	119.503849029541
356	0.6	1	32	0.1	16	50226 pose 1201	66	Acute	1/1	1	unknown	unknown	50226	pose		1201	20150623	30	40	50226 pose 1201 seq 66	-3.64015594548526	3.86276321920375	4.00868562740557	-1.29670387888948	119.455042114258	121.024369812012
357	0.4	2	21.3	0.2	125	50226 pose 1201	67	Acute	1/1	1	unknown	unknown	50226	pose		1201	20150623	30	40	50226 pose 1201 seq 67	-2.09445165571607	3.79755262493829	3.87879204923528	-0.507325413665177	119.277335510254	119.885545349121
358	0.9	2	21.3	0.2	125	50226 pose 1201	68	Acute	1/1	1	unknown	unknown	50226	pose		1201	20150623	30	40	50226 pose 1201 seq 68	-12.2989428339361	3.41013886863357	3.88836688955344	-1.31014330045154	117.857896978205	119.42250289917
359	0.4	1	25.6	0.05	62.5	50226 pose 1201	69	Acute	1/1	1	unknown	unknown	50226	pose		1201	20150623	30	40	50226 pose 1201 seq 69	-3.11557648440187	3.90344613525362	4.0289718342858	-1.44287345112147	120.184690622183	121.944190979004
360	0.3	3	42.7	0.1	156.2	50226 pose 1201	70	Acute	1/1	1	unknown	unknown	50226	pose		1201	20150623	30	40	50226 pose 1201 seq 70	-2.5810723890937	3.8122033707768	3.91320605170572	-0.445541438280169	119.597466982328	120.132707977295
361	0.6	1	25.6	0.1	125	50226 pose 1201	71	Acute	1/1	1	unknown	unknown	50226	pose		1201	20150623	30	40	50226 pose 1201 seq 71	-2.01687065890228	3.7696193523998	3.84721265563692	-0.00999219972905341	118.981990356445	118.993880462646
362	0.8	2	21.3	0.15	16	50226 pose 1201	72	Acute	1/1	1	unknown	unknown	50226	pose		1201	20150623	30	40	50226 pose 1201 seq 72	-14.9970113950694	3.3708048052811	3.9655132844183	-3.5991581739286	115.99895012897	120.329810333252
363	1	1	32	0.05	62.5	50226 pose 1201	73	Acute	1/1	1	unknown	unknown	50226	pose		1201	20150623	30	40	50226 pose 1201 seq 73	-2.47625592438721	3.75293833991921	3.84823037250237	-0.303421750607463	119.247299194336	119.610222625732
364	1	3	25.6	0.15	156.2	50226 pose 1201	74	Acute	1/1	1	unknown	unknown	50226	pose		1201	20150623	30	40	50226 pose 1201 seq 74	-12.0111987697701	3.37686104545652	3.83783049461111	-1.74774553103368	117.64884705977	119.741625976563
365	0.2	2	42.7	0.1	62.5	50226 pose 1201	75	Acute	1/1	1	unknown	unknown	50226	pose		1201	20150623	30	40	50226 pose 1201 seq 75	-2.95068010137988	3.76295454994011	3.87736313234444	0.325507374949777	119.720206334041	119.331772613525
366	0.4	2	21.3	0.05	62.5	50175 pose 1207	1	Acute	1/1	1	unknown	unknown	50175	pose		1207	20150908	30	40	50175 pose 1207 seq 1	-3.01771971451162	3.61579580800693	3.7283056217724	-0.609940922216241	109.543915458347	110.21616897583
367	0.7	3	32	0.2	16	50175 pose 1207	2	Acute	1/1	1	unknown	unknown	50175	pose		1207	20150908	30	40	50175 pose 1207 seq 2	-11.6155704636613	3.23822340435227	3.66379397518303	-6.45600043649707	102.584997289321	109.664968109131
368	1	1	32	0.05	62.5	50175 pose 1207	3	Acute	1/1	1	unknown	unknown	50175	pose		1207	20150908	30	40	50175 pose 1207 seq 3	-4.53250105324396	3.66289919599946	3.83680230068908	-0.317135868385563	111.483779907227	111.838459777832
369	0.7	4	25.6	0.1	156.2	50175 pose 1207	4	Acute	1/1	1	unknown	unknown	50175	pose		1207	20150908	30	40	50175 pose 1207 seq 4	-4.63853023609626	3.5178047741521	3.68891627075536	-2.09322554335832	108.35064079648	110.667153930664
370	0.5	4	32	0.2	156.2	50175 pose 1207	5	Acute	1/1	1	unknown	unknown	50175	pose		1207	20150908	30	40	50175 pose 1207 seq 5	-4.26395601816054	3.72851675448768	3.89457992978585	-3.45774389683839	108.778657822382	112.674658966064
371	0.9	4	32	0.1	156.2	50175 pose 1207	6	Acute	1/1	1	unknown	unknown	50175	pose		1207	20150908	30	40	50175 pose 1207 seq 6	-9.50438554889399	3.57743728835461	3.95316094603399	-4.94286767599885	107.659027481079	113.257180023193
372	1	1	25.6	0.15	93.8	50175 pose 1207	7	Acute	1/1	1	unknown	unknown	50175	pose		1207	20150908	30	40	50175 pose 1207 seq 7	-3.63519167255281	3.8552155366358	4.0006467127873	1.21345860151433	115.224268595378	113.842832946777
373	0.2	3	21.3	0.15	93.8	50175 pose 1207	8	Acute	1/1	1	unknown	unknown	50175	pose		1207	20150908	30	40	50175 pose 1207 seq 8	-2.3662876178587	3.99646239266984	4.09332216829733	-0.0561516610147942	114.39553269096	114.459803771973
374	0.8	1	25.6	0.2	93.8	50175 pose 1207	9	Acute	1/1	1	unknown	unknown	50175	pose		1207	20150908	30	40	50175 pose 1207 seq 9	-3.35330852982777	3.74960489734631	3.87970331969774	-1.97970870257933	111.414095687866	113.664318084717
375	0.2	2	42.7	0.1	62.5	50175 pose 1207	10	Acute	1/1	1	unknown	unknown	50175	pose		1207	20150908	30	40	50175 pose 1207 seq 10	-2.95593977332798	4.03974773299615	4.16279752059039	-0.676656637827248	113.700856526693	114.475462341309
376	0.4	4	42.7	0.15	62.5	50175 pose 1207	11	Acute	1/1	1	unknown	unknown	50175	pose		1207	20150908	30	40	50175 pose 1207 seq 11	-3.88375536468879	3.96513131644197	4.12534981104043	-0.876615449466687	112.875913205354	113.874151611328
377	0.3	4	25.6	0.1	156.2	50175 pose 1207	12	Acute	1/1	1	unknown	unknown	50175	pose		1207	20150908	30	40	50175 pose 1207 seq 12	-0.584193936127228	4.07693239072731	4.10088953873991	-0.210019775843595	113.481854977815	113.720690917969
378	0.6	1	25.6	0.1	125	50175 pose 1207	13	Acute	1/1	1	unknown	unknown	50175	pose		1207	20150908	30	40	50175 pose 1207 seq 13	-2.45043402819271	4.12029680946237	4.22379819778304	-0.222166089637819	113.930523236593	114.184201812744
379	0.4	4	21.3	0.2	125	50175 pose 1207	14	Acute	1/1	1	unknown	unknown	50175	pose		1207	20150908	30	40	50175 pose 1207 seq 14	-7.43360667884724	3.9687367201897	4.28744880058191	-2.83832665219075	111.777047862177	115.042324829102
380	0.8	4	21.3	0.2	93.8	50175 pose 1207	15	Acute	1/1	1	unknown	unknown	50175	pose		1207	20150908	30	40	50175 pose 1207 seq 15	-23.5618552050646	3.30926241268099	4.3293337659606	-10.1854768384638	103.496299235026	115.233367156982
381	0.3	2	21.3	0.15	62.5	50175 pose 1207	16	Acute	1/1	1	unknown	unknown	50175	pose		1207	20150908	30	40	50175 pose 1207 seq 16	-5.9267114270358	4.28411066985562	4.55401393407526	-1.4555291681454	116.750379122221	118.474814605713
382	0.3	1	21.3	0.1	125	50175 pose 1207	17	Acute	1/1	1	unknown	unknown	50175	pose		1207	20150908	30	40	50175 pose 1207 seq 17	0.293101400186478	4.257975123394	4.24553141138188	-0.37828231271197	115.798975219727	116.23868560791
383	0.2	1	25.6	0.15	125	50175 pose 1207	18	Acute	1/1	1	unknown	unknown	50175	pose		1207	20150908	30	40	50175 pose 1207 seq 18	-1.34189450107025	4.26693891400704	4.32497552271905	-0.614011660739944	115.478276977539	116.191707611084
384	0.4	1	25.6	0.05	62.5	50175 pose 1207	19	Acute	1/1	1	unknown	unknown	50175	pose		1207	20150908	30	40	50175 pose 1207 seq 19	0.744162765464073	4.27468774736435	4.24311208711513	0.127863642723734	115.267817382812	115.1206199646
385	0.3	3	42.7	0.1	156.2	50175 pose 1207	21	Acute	1/1	1	unknown	unknown	50175	pose		1207	20150908	30	40	50175 pose 1207 seq 21	-5.64634628750724	4.26183544997152	4.51687378525675	-1.48800270451672	116.193587036133	117.948666381836
386	0.9	3	21.3	0.1	93.8	50175 pose 1207	22	Acute	1/1	1	unknown	unknown	50175	pose		1207	20150908	30	40	50175 pose 1207 seq 22	-6.19871958131918	4.13031148533521	4.40325704180115	-3.49430942153192	112.860007199374	116.946479034424
387	0.9	1	32	0.15	16	50175 pose 1207	23	Acute	1/1	1	unknown	unknown	50175	pose		1207	20150908	30	40	50175 pose 1207 seq 23	-6.76927731678167	4.31463515113795	4.62791130108293	-2.74193401103104	115.460851842707	118.715965270996
388	0.9	2	21.3	0.05	16	50175 pose 1207	24	Acute	1/1	1	unknown	unknown	50175	pose		1207	20150908	30	40	50175 pose 1207 seq 24	-5.78769248117168	4.39856632865868	4.66878101651382	-1.69074487705636	116.573309678298	118.578163909912
389	0.2	2	25.6	0.05	62.5	50175 pose 1207	25	Acute	1/1	1	unknown	unknown	50175	pose		1207	20150908	30	40	50175 pose 1207 seq 25	-0.260029022106695	4.59577929591932	4.60776081129795	-0.364858770429271	117.680581665039	118.111521911621
390	0.7	3	25.6	0.1	16	50175 pose 1207	26	Acute	1/1	1	unknown	unknown	50175	pose		1207	20150908	30	40	50175 pose 1207 seq 26	-7.654757822237	4.26713692452924	4.62085195067774	-3.84072044009913	113.46074849909	117.992510986328
391	0.7	3	32	0.05	16	50175 pose 1207	27	Acute	1/1	1	unknown	unknown	50175	pose		1207	20150908	30	40	50175 pose 1207 seq 27	-4.96677963925333	4.53796888152124	4.77513953993676	-2.13419852454453	116.470440368652	119.010357666016
392	0.6	4	42.7	0.2	93.8	50175 pose 1207	28	Acute	1/1	1	unknown	unknown	50175	pose		1207	20150908	30	40	50175 pose 1207 seq 28	-14.2854076412456	4.05842869356239	4.7348165369276	-8.1226010425776	108.724969773065	118.337013244629
393	0.5	1	32	0.15	156.2	50175 pose 1207	29	Acute	1/1	1	unknown	unknown	50175	pose		1207	20150908	30	40	50175 pose 1207 seq 29	-5.69167451811453	4.5645544740346	4.84003342304211	-1.9975275854552	117.207048034668	119.596011352539
394	0.3	4	32	0.05	125	50175 pose 1207	30	Acute	1/1	1	unknown	unknown	50175	pose		1207	20150908	30	40	50175 pose 1207 seq 30	-5.85898236848651	4.58832691739477	4.87388710344559	-2.49986478089548	116.792538569524	119.78705291748
395	0.7	1	42.7	0.1	93.8	50175 pose 1207	31	Acute	1/1	1	unknown	unknown	50175	pose		1207	20150908	30	40	50175 pose 1207 seq 31	-2.36948531083965	4.60360856048205	4.71533779693694	-1.05510941170805	116.83122833252	118.077070617676
396	0.3	2	42.7	0.1	125	50175 pose 1207	32	Acute	1/1	1	unknown	unknown	50175	pose		1207	20150908	30	40	50175 pose 1207 seq 32	-3.61622560731974	4.55452867808419	4.72541017072898	-1.49757659891859	116.222399291992	117.989380645752
397	0.5	2	21.3	0.15	156.2	50175 pose 1207	33	Acute	1/1	1	unknown	unknown	50175	pose		1207	20150908	30	40	50175 pose 1207 seq 33	-7.54333377363953	4.53717816830871	4.90735644436973	-2.46864557211593	115.986886291504	118.922665405273
398	0.2	2	32	0.15	156.2	50175 pose 1207	34	Acute	1/1	1	unknown	unknown	50175	pose		1207	20150908	30	40	50175 pose 1207 seq 34	-4.01667670437293	4.60942213701686	4.8023156302058	-1.71620028130864	116.078334655762	118.105257415771
399	0.5	1	42.7	0.2	62.5	50175 pose 1207	35	Acute	1/1	1	unknown	unknown	50175	pose		1207	20150908	30	40	50175 pose 1207 seq 35	-4.65543586096396	4.57746001117905	4.80096589932907	-2.12534374564853	115.343764305115	117.848448944092
400	0.8	1	42.7	0.2	125	50175 pose 1207	36	Acute	1/1	1	unknown	unknown	50175	pose		1207	20150908	30	40	50175 pose 1207 seq 36	-7.10916458973248	4.43598371833648	4.7754804860396	-1.89456499191279	115.173291986639	117.397463226318
401	1	3	32	0.1	16	50175 pose 1207	37	Acute	1/1	1	unknown	unknown	50175	pose		1207	20150908	30	40	50175 pose 1207 seq 37	-19.7919899914993	3.87034886183558	4.82538946100942	-9.18835494302451	107.045710669623	117.876634216309
402	0.8	2	21.3	0.05	125	50175 pose 1207	38	Acute	1/1	1	unknown	unknown	50175	pose		1207	20150908	30	40	50175 pose 1207 seq 38	-6.01412474333421	4.68195919649969	4.98155620056071	-1.39784961745904	117.349859924316	119.013489532471
403	0.3	4	25.6	0.1	62.5	50175 pose 1207	39	Acute	1/1	1	unknown	unknown	50175	pose		1207	20150908	30	40	50175 pose 1207 seq 39	-2.96743031419441	4.58969266276759	4.73005371044914	-0.929256648627518	115.928006896973	117.015380096436
404	0.4	2	42.7	0.15	62.5	50175 pose 1207	40	Acute	1/1	1	unknown	unknown	50175	pose		1207	20150908	30	40	50175 pose 1207 seq 40	-4.68578062299514	4.59347541315336	4.81929710296884	-1.34956457390786	115.930512695313	117.516473388672
405	0.6	1	32	0.05	125	50175 pose 1207	41	Acute	1/1	1	unknown	unknown	50175	pose		1207	20150908	30	40	50175 pose 1207 seq 41	-1.58367579639258	4.70359244996885	4.77928076264856	-0.620151132342518	116.034489746094	116.758569335937
406	0.6	4	21.3	0.05	93.8	50175 pose 1207	42	Acute	1/1	1	unknown	unknown	50175	pose		1207	20150908	30	40	50175 pose 1207 seq 42	-0.682404064242462	4.67175646386363	4.70385576679232	-0.832214307886414	116.212378234863	117.187630462646
407	1	4	25.6	0.05	93.8	50175 pose 1207	44	Acute	1/1	1	unknown	unknown	50175	pose		1207	20150908	30	40	50175 pose 1207 seq 44	-6.66255070678347	4.51671559796506	4.8391247373559	-1.19962816056672	115.425975163778	116.827470397949
408	0.9	2	21.3	0.2	125	50175 pose 1207	45	Acute	1/1	1	unknown	unknown	50175	pose		1207	20150908	30	40	50175 pose 1207 seq 45	-13.2958897372802	4.171327273826	4.81099138343796	-2.33797457298196	114.24594443185	116.98092880249
409	0.7	4	42.7	0.05	93.8	50175 pose 1207	46	Acute	1/1	1	unknown	unknown	50175	pose		1207	20150908	30	40	50175 pose 1207 seq 46	-5.66030519503068	4.59171910176915	4.86721852478081	-1.29978317044496	115.945738572341	117.47262802124
410	0.6	1	25.6	0.2	156.2	50175 pose 1207	47	Acute	1/1	1	unknown	unknown	50175	pose		1207	20150908	30	40	50175 pose 1207 seq 47	-6.86992563650672	4.48602951579223	4.81695042815378	-2.57067141915123	113.494677225749	116.489232635498
411	0.8	3	42.7	0.05	93.8	50175 pose 1207	48	Acute	1/1	1	unknown	unknown	50175	pose		1207	20150908	30	40	50175 pose 1207 seq 48	-9.62723390618977	4.36537083165585	4.83040524301805	-3.76727868242252	112.269533702305	116.664614868164
412	0.9	2	32	0.05	156.2	50175 pose 1207	49	Acute	1/1	1	unknown	unknown	50175	pose		1207	20150908	30	40	50175 pose 1207 seq 49	-5.1763071603645	4.54838934883196	4.79668025218564	-1.05076386564674	114.964609216761	116.185443878174
413	0.3	2	42.7	0.2	125	50175 pose 1207	50	Acute	1/1	1	unknown	unknown	50175	pose		1207	20150908	30	40	50175 pose 1207 seq 50	-6.98111643902707	4.39119718365637	4.72075885621438	-2.00929780368928	111.853074645996	114.146620178223
414	0.5	3	21.3	0.1	16	50175 pose 1207	53	Acute	1/1	1	unknown	unknown	50175	pose		1207	20150908	30	40	50175 pose 1207 seq 53	-6.14666476976478	4.51219052604299	4.80770397234575	-1.26446618609372	114.301959228516	115.76577835083
415	0.5	2	25.6	0.2	16	50175 pose 1207	54	Acute	1/1	1	unknown	unknown	50175	pose		1207	20150908	30	40	50175 pose 1207 seq 54	-11.4724405931245	4.25408463919157	4.8053788760172	-4.10848592836263	110.595121964164	115.333586120605
416	0.2	4	32	0.2	93.8	50175 pose 1207	55	Acute	1/1	1	unknown	unknown	50175	pose		1207	20150908	30	40	50175 pose 1207 seq 55	-4.92274084524991	4.53670089572576	4.77159410784204	-1.10011874078627	114.027610778809	115.296003723145
417	0.2	1	25.6	0.15	62.5	50175 pose 1207	56	Acute	1/1	1	unknown	unknown	50175	pose		1207	20150908	30	40	50175 pose 1207 seq 56	-2.02717529061025	4.62799728220483	4.72375609862485	-0.634322335329391	114.044955913837	114.772986602783
418	0.6	1	42.7	0.05	16	50175 pose 1207	57	Acute	1/1	1	unknown	unknown	50175	pose		1207	20150908	30	40	50175 pose 1207 seq 57	-3.21816282551356	4.58595108558406	4.73844186003218	-0.761966512261035	113.612522418682	114.484858703613
419	1	2	42.7	0.1	125	50175 pose 1207	58	Acute	1/1	1	unknown	unknown	50175	pose		1207	20150908	30	40	50175 pose 1207 seq 58	-14.8311322935102	3.96788091996505	4.65883958166407	-5.32862033106935	107.545313517253	113.59854888916
420	0.8	1	21.3	0.1	93.8	50175 pose 1207	59	Acute	1/1	1	unknown	unknown	50175	pose		1207	20150908	30	40	50175 pose 1207 seq 59	-7.04890747030489	4.55995210620625	4.90575417900493	-2.43339933799942	113.578193028768	116.410935974121
421	0.5	3	21.3	0.1	125	50175 pose 1207	61	Acute	1/1	1	unknown	unknown	50175	pose		1207	20150908	30	40	50175 pose 1207 seq 61	-7.34539782681944	4.45395110420052	4.80704789587856	-1.80333085803535	113.05999049434	115.136278533936
422	0.5	3	25.6	0.05	156.2	50175 pose 1207	62	Acute	1/1	1	unknown	unknown	50175	pose		1207	20150908	30	40	50175 pose 1207 seq 62	-3.90611915452282	4.544297224887	4.72901831511459	-0.650196323914846	113.609799985532	114.353321075439
423	0.4	2	21.3	0.2	125	50175 pose 1207	64	Acute	1/1	1	unknown	unknown	50175	pose		1207	20150908	30	40	50175 pose 1207 seq 64	-11.5641147392345	4.36369568347859	4.93430429357	-6.10009142056549	108.903931481498	115.978740692139
424	0.6	1	32	0.1	16	50175 pose 1207	66	Acute	1/1	1	unknown	unknown	50175	pose		1207	20150908	30	40	50175 pose 1207 seq 66	-4.03614377691854	4.42869467308542	4.61496113994242	-0.94413486886888	112.243720092773	113.313552856445
425	0.8	2	21.3	0.15	16	50175 pose 1207	67	Acute	1/1	1	unknown	unknown	50175	pose		1207	20150908	30	40	50175 pose 1207 seq 67	-19.1800399680073	3.74367925533202	4.63212213152552	-8.45053549489606	103.924317209344	113.517121887207
426	0.3	3	32	0.15	16	50175 pose 1207	68	Acute	1/1	1	unknown	unknown	50175	pose		1207	20150908	30	40	50175 pose 1207 seq 68	-8.82763601006596	4.4364599960125	4.86601400014407	-2.18099352258705	112.980534553528	115.499572753906
427	0.9	2	32	0.15	156.2	50175 pose 1207	69	Acute	1/1	1	unknown	unknown	50175	pose		1207	20150908	30	40	50175 pose 1207 seq 69	-17.1375161990938	3.80520219421465	4.59218939581562	-6.68253910640004	105.11590503511	112.643340301514
428	0.2	2	32	0.05	125	50175 pose 1207	70	Acute	1/1	1	unknown	unknown	50175	pose		1207	20150908	30	40	50175 pose 1207 seq 70	-4.69644428805039	4.56120001162545	4.78597044732671	-1.68681501577699	113.184906886174	115.126884460449
429	0.6	1	21.3	0.15	16	50175 pose 1207	71	Acute	1/1	1	unknown	unknown	50175	pose		1207	20150908	30	40	50175 pose 1207 seq 71	-8.91381353589655	4.15597896255379	4.56268850841794	-3.75123453132227	108.378638180819	112.602626800537
430	0.4	4	32	0.05	16	50175 pose 1207	72	Acute	1/1	1	unknown	unknown	50175	pose		1207	20150908	30	40	50175 pose 1207 seq 72	-4.1535772349556	4.3809963063279	4.57085009533153	-0.937442783051276	110.951367060343	112.001315307617
431	0.4	4	25.6	0.2	62.5	50175 pose 1207	73	Acute	1/1	1	unknown	unknown	50175	pose		1207	20150908	30	40	50175 pose 1207 seq 73	-14.1872314124816	3.96084584446575	4.6156835511328	-7.59072993362486	103.751385564389	112.273785400391
432	0.6	3	42.7	0.05	16	50175 pose 1207	74	Acute	1/1	1	unknown	unknown	50175	pose		1207	20150908	30	40	50175 pose 1207 seq 74	-7.74890827730617	4.33627918763063	4.70051801735361	-2.32570156021049	110.95658715566	113.598550415039
433	0.7	3	42.7	0.1	156.2	50175 pose 1207	75	Acute	1/1	1	unknown	unknown	50175	pose		1207	20150908	30	40	50175 pose 1207 seq 75	-20.0166094159056	3.76846253069461	4.71155636585881	-8.83596084756775	103.541040329706	113.576626586914
